# Supplementary material for: Histone H3.3 K27M chromatin functions implicate a network of neurodevelopmental factors including ASCL1 and NEUROD1 in DIPG
Source: Epigenetics Chromatin. 2022 May 19;15:18. doi: 10.1186/s13072-022-00447-6 (PMC9121554; doi:10.1186/s13072-022-00447-6)
Supplement: Supplementary file 2 — Additional file 2: Table S4. A. Super-enhancers with open-chromatin and increased gene expression in parental DIPG lines (3ʹ Tag-seq data produced by Chen et al. [19] and super-enhancer data produced by Nagaraja et al. [27]). B. Super-enhancers with open-chromatin and increased gene expression in isogenic wild-type lines (3ʹ Tag-seq data produced by Chen et al. [19] and super-enhancer data produced by Nagaraja et al. [27]). [file 13072_2022_447_MOESM2_ESM.xlsx]

## Sheet: Table S4A
Table S4 A. Super-enhancers with open-chromatin and increased gene expression in parental DIPG lines (3' Tag-seq data produced by Chen et al., 2020 [18] and super-enhancer data produced by Nagaraja et al., 2017 [26])
XIII						XVII							XIII		XVII
Super-Enhancers	Upregulated 3' Tag-seq Genes	Super-Enhancers and Upregulated Genes	FC	P-value		Super-enhancers	Upregulated 3' Tag-seq Genes	Super-Enhancers and Upregulated Genes	FC	P-value		Common Super-Enhancers and Upregulated Genes Between XIII and XVII	FC	P-value	FC	P-value
ABCB9	RTF1	LINGO1	1.99324	7.81638e-09		ACVR1	IER5	ADGRG1	2.04609	2.53322e-12		CELF2	1.66381	1.21032e-05	1.37968	0.00540255
ACOT7	RAB14	TIAM1	1.87797	9.59735e-09		ACVR2A	NDUFB9	FGFBP3	2.39226	3.0898e-11		COBL	1.87952	1.16892e-05	1.93368	1.47672e-05
ADAM12	VPS35	SORCS2	2.13686	6.55721e-08		ADAMTS1	GUK1	SOX4	1.88588	2.2225e-10		DAB2IP	1.32007	0.0247361	1.39931	0.00672132
ADCY1	LSM14B	ADCY1	1.85139	1.50074e-07		ADGRG1	VCP	LSAMP	2.05188	2.82918e-10		FAM222A	1.84841	8.52232e-05	2.23414	1.95221e-07
ADGRE5	RPL5	PPP2R2C	1.82268	1.9449e-07		ADGRL1	ATP2B1	SOX2	1.85301	4.72451e-10		GAB2	1.83237	4.3403e-07	1.92657	5.32692e-08
AFAP1	SF1	ZNF521	1.94431	3.84603e-07		AHNAK	FAU	TSHZ1	1.99881	8.88623e-10		LINC01158	1.9803	1.15475e-06	1.43629	0.00846277
AGAP1	MFN2	GAB2	1.83237	4.3403e-07		AMER3	CHD2	PROX1	2.12833	1.54603e-09		SASH1	1.35641	0.00666657	1.71515	2.50165e-06
ALDH1B1	PGRMC2	NRXN2	1.85271	5.35145e-07		APP	ZFP91	PTPRZ1	1.96316	4.30243e-09		STK32B	1.93901	1.16571e-05	1.94659	1.27828e-06
ANAPC1	IER5	MN1	1.97155	8.3899e-07		ARFGAP3	SLC39A9	MAGEF1	1.86551	4.95938e-09		TSHZ1	1.64883	3.02705e-06	1.99881	8.88623e-10
ANGPTL2	SETX	LINC01158	1.9803	1.15475e-06		ARHGAP31-AS1	ASH1L	ETV1	1.96282	5.81162e-09
ANKRD33B	SSR2	ANGPTL2	1.88472	1.376e-06		ARHGEF2	DHX38	NR4A2	2.11228	2.34678e-08
APBA2	POLE3	GAS7	1.97951	1.55905e-06		ARID1A	MARCKS	PTCH1	2.07059	3.10642e-08
APH1B	RBM15B	NAV1	1.80747	1.59977e-06		ASB9P1	ENO2	CAHM	2.2721	3.66964e-08
ARC	CCNL2	TSHZ1	1.64883	3.02705e-06		ATG101	UBE2R2	PMP2	2.03715	3.78794e-08
ARFGAP3	SF3A3	USP3	1.64989	3.73228e-06		ATP2B2	SUPT16H	GAB2	1.92657	5.32692e-08
ASCL5	JARID2	FLRT1	2.63801	4.10189e-06		AZIN1	RNF20	FZD9	2.17737	8.24313e-08
ATOH8	BMS1	PTN	1.61641	4.14932e-06		BAIAP2	TNRC6A	FAM222A	2.23414	1.95221e-07
ATP2B4	TMUB2	FAM69C	1.91722	5.64229e-06		BARX2	GDI1	BMP7	2.25793	2.52977e-07
B3GNTL1	KIF1B	ATOH8	1.93867	6.51928e-06		BAZ1A	NFKBIA	ADGRL1	1.7733	2.56391e-07
BAIAP2	RABEP1	VSTM4	1.88422	7.69637e-06		BCL6	MYO10	PJA2	1.70142	2.94838e-07
BAIAP2L2	AKAP13	XYLT1	1.85479	8.66619e-06		BCL9L	SNRPE	PBX3	1.75212	3.80161e-07
BCL11B	TMEM9	GRIK4	2.13458	9.64628e-06		BCOR	HNRNPD	PHLDA1	1.61646	4.54372e-07
BCL7A	USP37	MTSS1	1.74468	1.15544e-05		BDH1	STARD7	LOC100506844	1.87643	4.89861e-07
BPI	FAM96B	STK32B	1.93901	1.16571e-05		BMP7	APMAP	PCDH7	1.75549	5.52859e-07
BTBD16	SNHG6	COBL	1.87952	1.16892e-05		BNIP3L	LSM14B	STK32B	1.94659	1.27828e-06
C15orf39	RPL10	CELF2	1.66381	1.21032e-05		C11orf58	SLC39A1	DUSP16	1.89636	1.27923e-06
C15orf59-AS1	IGF1R	PDE9A	1.74175	1.44634e-05		C2orf57	ATP6V0A1	SHC3	1.78813	1.42856e-06
C1QTNF5	NGRN	SEZ6L	1.9418	1.69186e-05		C5	ING4	SASH1	1.71515	2.50165e-06
C21orf33	NARF	TNFRSF1B	2.12711	1.77018e-05		C6orf62	UROD	FAM134B	1.67617	2.64667e-06
C22orf34	ZC3H11A	RAP1GAP	2.07648	1.8397e-05		C8orf46	IREB2	PPFIBP2	2.03955	3.14848e-06
C2orf57	EIF3J	OLIG2	1.71855	2.63863e-05		C9orf3	PSMA6	NEUROD1	2.60658	3.52725e-06
C9orf3	MTR	MYL9	2.00979	3.13033e-05		CADM1	SLC25A46	EPHA3	1.98716	4.03614e-06
C9orf62	NFRKB	GRIK3	1.76035	4.85559e-05		CAHM	SRSF7	TRIB2	1.6506	6.08189e-06
CABLES1	TPD52L2	ST8SIA5	2.24401	8.27449e-05		CAMK2D	ABHD17C	FADS1	1.7532	6.70155e-06
CACNG5	ZCCHC24	FAM222A	1.84841	8.52232e-05		CCDC140	ATP1A1	SCFD2	1.90778	1.02135e-05
CAPN13	TNRC6A	AGAP1	1.52455	9.3141e-05		CCDC26	OTUD6B-AS1	SCG2	1.81015	1.24844e-05
CASZ1	EIF2AK1	EFNA2	1.89694	0.000101393		CCDC33	PGM3	COBL	1.93368	1.47672e-05
CCDC130	SURF4	PLEKHA6	1.83044	0.000105773		CCDC85C	ZCCHC17	TUBB2B	1.51941	1.92657e-05
CD40	EIF3L	PKNOX2	1.99071	0.00014245		CCND1	LUC7L3	CDKN2C	1.87008	2.65562e-05
CD9	FBRSL1	MEF2A	1.52961	0.000146891		CCNL1	ABCF1	TOX	1.5556	3.21731e-05
CDC42EP3	CCNI	BCL7A	1.55269	0.000150875		CD40	NDUFA6	FAM102A	1.48193	9.07321e-05
CDH13	DEXI	SEMA5B	2.37129	0.000158234		CD9	KIAA0430	IER2	1.44959	0.000120647
CELF2	ERP44	LRP8	1.53957	0.000160421		CDH2	NDUFS3	KCNJ10	2.24141	0.000121237
CEP164	PDHA1	APBA2	1.56108	0.000166147		CDKN2C	THOC2	LINC00461	1.49666	0.000133346
CHRM3-AS1	AHI1	SEMA4D	1.67222	0.000176076		CELF2	EYA3	EYA1	2.00352	0.000150141
CHST11	DDX46	RGS3	1.57135	0.000197126		CELSR1	RBM39	FAT3	1.63917	0.000183508
CIZ1	APC	DNMT3A	1.6837	0.000244462		CFAP126	POR	FAM105A	2.73799	0.000211611
CLDN20	CPE	PREX1	1.61605	0.000254557		CHRM3	PRDM2	POLDIP3	1.51834	0.000239287
CLEC18A	TIPRL	FAM49A	1.51599	0.00027652		CNIH3	UBE2Q1	HDAC5	1.70969	0.000455374
CLIP2	TOMM5	GPR153	1.72049	0.000314967		COBL	STX6	ARHGEF2	1.49918	0.000619035
CNIH3	SSR1	TRIM67	1.80208	0.000339801		COL9A2	JUND	ATP2B2	1.82256	0.000664357
COBL	GDI2	EPB41L1	1.61468	0.000350336		CORO2B	SSNA1	PIK3C2B	1.84655	0.000679459
COL22A1	RPS3A	GRID1	1.74863	0.000426603		CROCC	COPA	ITPKB	1.87253	0.000692618
COL5A1	SEC63	KCNJ12	1.67705	0.000639824		CSPG4	PIP5K1A	LINC00673	1.44394	0.000719466
CORO2B	CHD1	MGLL	1.78241	0.000688124		CTDSP2	MRPL17	METRN	1.66765	0.000726214
CPPED1	HSPA9	BCL11B	1.63235	0.000783696		CUEDC1	GPATCH8	C5	1.99884	0.000832811
CRB2	JMY	YPEL2	1.52076	0.000956687		CXXC5	FAM84A	NOTCH1	1.45178	0.00117555
CSNK1E	SARS	SULF2	1.48323	0.00103615		CXorf66	FLCN	SOX1	1.99215	0.00121824
CTBP2	CREBBP	GSE1	1.45566	0.00116303		DAB2IP	ZKSCAN1	NDE1	1.55886	0.00135485
CTNNBIP1	ENGASE	ARC	2.25386	0.00128933		DCAF4L2	CPNE3	C6orf62	1.35967	0.00156788
DAB2IP	POLDIP3	MAPKAPK2	1.3731	0.00146605		DHX15	TMEM263	KLHDC8A	1.7988	0.00189145
DAD1	NT5DC2	RTN4RL1	1.92841	0.00156791		DNAAF2	RNMT	TFAP4	1.76159	0.00206686
DISC1-IT1	UBE2O	SMAD2	1.40138	0.00183301		DNAJB12	MAGED2	RUNX1T1	1.45149	0.0024898
DMRT1	TSTD2	CD40	1.7257	0.00185167		DUSP16	KANSL3	ACVR2A	1.41835	0.00277657
DNAJB12	MSANTD4	OAF	1.43066	0.00185693		DUSP6	POGZ	ZNF219	1.41954	0.0028016
DNMT3A	ROMO1	KCNJ4	1.76779	0.00197706		DUSP7	SREBF2	POU3F2	1.38345	0.00298261
DSCAML1	PHF14	LRRN2	1.75057	0.00200803		ELOVL6	SRGAP1	EPHA4	1.49592	0.00315287
DSEL	MRPS21	ZBTB7C	1.73638	0.00209178		EPHA3	CCDC47	LDLRAD3	1.36568	0.0032302
DUSP7	GTF2F1	WNK2	1.75373	0.00215221		EPHA4	C1orf52	TMEM38B	1.56112	0.00369758
EDEM3	CDKN2D	SPEG	1.45182	0.00234267		ERF	NSL1	KNOP1	1.39451	0.00492388
EFNA2	TOP1	OPCML	1.99955	0.0027399		ETV1	ALDH3A2	MARCKSL1	1.38701	0.00533283
EPB41L1	SRP14	KLHL25	1.53809	0.00280299		ETV5	LSM10	CELF2	1.37968	0.00540255
EPHB2	TOX4	SNRPB2	1.32955	0.00330554		EYA1	ATP9A	RERE	1.35177	0.00593212
FAM107B	PGP	KLF2	1.59423	0.00386267		FADS1	CCT6A	RNF38	1.4319	0.0062332
FAM222A	KAT5	MEGF11	1.6552	0.00462331		FAM102A	TRIM33	DAB2IP	1.39931	0.00672132
FAM49A	BRWD1	SH3BP4	1.36147	0.00469543		FAM105A	SLAIN2	MAML2	1.35942	0.00747868
FAM50B	PDPK1	NCK2	1.49946	0.00505707		FAM134B	CDK19	ATG101	1.3372	0.00793328
FAM69C	ENO2	GLIS2	1.449	0.0052899		FAM222A	KIAA0195	LINC01158	1.43629	0.00846277
FAM78A	ZKSCAN1	TMEM132E	1.7861	0.00628111		FAM222B	GNB4	PBX1	1.32505	0.00966643
FAM83F	SERP1	LINC00634	2.1527	0.00633387		FAM84B	LMO4	PUF60	1.34467	0.00993173
FBXO7	CYTH1	SASH1	1.35641	0.00666657		FANCC	TSN	STK40	1.32799	0.0116543
FLJ42969	ESRRA	NFATC1	1.44641	0.00668457		FAT3	SNHG8	FOXJ2	1.35511	0.0119935
FLRT1	DNAJB2	LRRTM2	1.75361	0.00777794		FCRLB	WDFY1	DHX15	1.33925	0.0123971
FOXB1	TRIM25	CLIP2	1.50568	0.00796664		FGFBP3	UQCRH	CHRM3	1.62491	0.0129904
FOXK1	ESF1	TCF7L2	1.30092	0.0100703		FMNL3	SEC16A	NUDT2	1.32447	0.0131109
GAB2	SFXN3	CDH13	1.46093	0.0128736		FNDC3B	AARS	SOX13	1.40409	0.0152825
GALNT2	ZNF316	TSPAN3	1.27346	0.0129671		FOXB1	HSPD1	TTLL4	1.41227	0.0196259
GAS7	TROVE2	CNIH3	1.38936	0.013107		FOXJ2	CREBBP	RNF207	1.58871	0.02148
GLIS2	AACS	NKD1	1.66055	0.0133465		FOXK1	RMDN1	LRRC8D	1.32984	0.0236997
GNAQ	ANKRD12	STOML1	1.36934	0.0144626		FRYL	DDX49	RNF168	1.30079	0.0265368
GPR153	ODF2	LMO1	1.59247	0.0150058		FSCN1	TXNL4A	TLE3	1.2683	0.0271807
GPRC5B	ASCC3	DSCAML1	2.05673	0.0159307		FTO	RELL1	C8orf46	1.41822	0.0280075
GRID1	EP400	TRPM8	1.65091	0.0166605		FXYD6-FXYD2	ADRBK1	PDE4DIP	1.40803	0.0314635
GRIK3	TRMT1L	IGF2BP3	1.33744	0.0183885		FYN	IRS2	BDH1	1.51828	0.0346589
GRIK4	PEA15	STX1A	1.58225	0.0213866		FZD9	HNRNPC	CSPG4	1.31349	0.0379442
GSE1	SLC17A5	TGM2	1.93118	0.0219443		GAB2	MUM1	MMP17	1.72451	0.0391229
GSN-AS1	PHF8	FAM107B	1.29749	0.022689		GACAT3	MED19	FCRLB	2.30777	0.0441442
HIP1	OSER1	SMAD7	1.92225	0.0230161		GBX2	RNF5	FANCC	1.45395	0.0444385
IGF2BP3	PHF20	DAB2IP	1.32007	0.0247361		GIGYF1	RBBP6	MTSS1L	1.38077	0.0496612
IPO9	MARCKSL1	ATP2B4	1.28831	0.0249526		GLI3	RBMX
ITPKB-IT1	DDX42	TSPAN9	1.31558	0.027315		GPC6	TLE3
JAKMIP3	DCAF16	IPO9	1.29424	0.0293231		GSE1	DCAF11
KCNA10	HGS	JAKMIP3	1.71228	0.0296965		GSK3B	LRRC8B
KCND3-AS1	TCERG1	QSOX2	1.33957	0.0310799		HDAC5	ZNF410
KCNJ12	RBBP6	CABLES1	1.44117	0.0311295		HM13-AS1	SMARCA4
KCNJ4	MYBBP1A	CIZ1	1.34234	0.0324405		HUWE1	PNN
KCNMB1	MIA3	ZCCHC6	1.29404	0.0333565		IER2	SKA2
KLF2	ATG101					IFFO2	ZCCHC3
KLHL25	CBX4					IFT140	TOR1AIP2
LAMB3	SRRM2					IGF2BP3	TRIM25
LIMD1	NUDT4					IRAIN	ATXN3
LINC00311	ZNF512					IRF2BP2	VPS26B
LINC00494	COL4A3BP					ITPK1-AS1	PEX19
LINC00634	EDC4					ITPKB	CLASP2
LINC00856	KDM6B					IYD	GPATCH11
LINC01126	TSPAN3					JAZF1-AS1	EIF2B2
LINC01158	COG1					KCNJ10	GTF3C5
LINC01271	SCFD1					KIAA2013	PQBP1
LINC01315	ATXN7L3B					KIRREL3-AS2	RBM28
LINC01344	FBXW2					KLF13	FEM1B
LINC01512	B4GALT3					KLF2	ABI2
LINC01539	RMDN3					KLF4	FLOT1
LINGO1	DDX18					KLF6	NASP
LMO1	E2F3					KLHDC8A	DGAT1
LOC100128239	WASF1					KNOP1	KDM6B
LOC100129617	ZNF740					KRAS	CRCP
LOC100130298	GNG2					LAG3	ARHGAP5
LOC100506022	FEM1B					LARS2-AS1	PARL
LOC100506384	CWF19L2					LDLR	NUBPL
LOC100507091	DHPS					LDLRAD3	RBAK
LOC100507351	UVRAG					LGALS3	CHCHD10
LOC101926944	ELP3					LINC00396	PHF8
LOC101927070	FAM43A					LINC00461	JTB
LOC101928435	ATP6V0A1					LINC00511	ZNF503
LOC101928453	SUV420H2					LINC00673	SRSF10
LOC101928590	LRP1					LINC00977	HMGB3
LOC101928659	AMOTL1					LINC01158	CRKL
LOC101928751	ATXN2					LINC01221	NUCKS1
LOC101928766	MDH2					LINC01451	KDM5C
LOC101928855	VAMP4					LINC01465	UQCC1
LOC102467147	FBXO11					LINC01549	UBQLN1
LOC102723854	TSPAN5					LINC01605	POLR2F
LOC102724152	TUFT1					LINCR-0001	PUM2
LOC102724265	TUG1					LMNA	FBXO45
LOC105372068	PIAS2					LOC100128494	PTPRS
LOC105372977	CIR1					LOC100128554	NDUFS2
LOC284933	SLC38A10					LOC100130370	GORASP2
LOC285000	C11orf95					LOC100506844	SOWAHC
LOC387810	ARIH1					LOC101927062	TMUB2
LOC401557	CDIPT					LOC101927374	GTPBP1
LOC440390	USO1					LOC101927497	NAA38
LOC440446	HSPA5					LOC101927557	CLPP
LOC646938	ZNF805					LOC101928782	PRRC2C
LOC91450	RLIM					LOC101928979	BAG6
LRP8	RPAP1					LOC101929427	SUGP2
LRRC43	CRYAB					LOC101929698	ZFAND2B
LRRN2	SLC5A3					LOC102724050	INPPL1
LRRTM2	ZNF335					LOC102724604	GGCT
MACF1	CHPF					LOC105370619	POMT2
MAD1L1	DHTKD1					LOC338694	SF3B1
MAP4K4	TRIM11					LOC388692	SLC39A11
MAPKAPK2	HERC5					LOC644172	CHCHD7
MBP	ATP2B4					LRP5	MIEF1
MED9	ZFP14					LRP6	ZNF593
MEF2A	RNF187					LRRC8D	PCDH10
MEGF11	DIABLO					LSAMP	GTF3C2
MEIS3	MTPAP					LY86-AS1	RHOBTB3
MGC16025	GOLGA8B					LZTS1-AS1	SNW1
MGLL	POLR3A					MAD1L1	TRAF4
MKI67	BCAT1					MADCAM1	EPC2
MN1	BAZ1B					MAGEF1	FADS2
MPG	UBA6					MALAT1	RBM4B
MTSS1	STX4					MAML2	GGH
MYH9	PIAS3					MARCKSL1	MSANTD4
MYL9	FBRS					MEGF9	FMR1
MYO18B	MLLT4					METRN	CIAO1
MYO5B	IFT27					MGC16025	TRO
MYO9B	KRT10					MICALCL	PPP2R2A
NAA20	ECSIT					MMP17	RMDN3
NAV1	TM2D3					MPZL1	FAM32A
NCK2	WWP1					MRPL23	SLC35F6
NCOR2	BIN1					MTA2	HSPE1
NFATC1	DPH5					MTMR2	ASAH1
NFATC2	C1orf74					MTSS1L	MVD
NFIC	TP53BP1					NDE1	ACOT8
NKD1	ZCCHC6					NES	MKLN1
NPHP4	IPO9					NEUROD1	DLG4
NR1D1	AQR					NFE2L2	CHD8
NRON	TUBGCP5					NFIX	RAB3GAP2
NRXN2	FBXO31					NOTCH1	LSM7
OACYLP	PGM3					NR4A2	ARHGEF7
OAF	SETDB1					NRON	MLF2
OLIG2	GIT1					NRSN1	WDR54
OPCML	RAB6A					NUDT2	DIS3
OPTC	GATAD1					PBX1	REPS1
OTOS	EPG5					PBX3	FKBP2
PCSK6	RPUSD4					PCAT1	TIAM2
PDE9A	PWWP2B					PCDH7	NANS
PGPEP1L	FAM107B					PCDHGC5	USP33
PHLDA1	USP11					PCMTD1	FBRSL1
PHLDB1	NUDT22					PDE4DIP	BBS4
PKNOX2	SERPINE1					PGPEP1L	IDH3B
PLCG1-AS1	ALKBH7					PHLDA1	SLC37A3
PLEKHA6	SFSWAP					PICK1	MRPS7
PLEKHG7	COQ9					PIK3C2B	DTNBP1
PLPP3	HLA-C					PJA2	DDX42
PLXNA2	RGS16					PLCH1	NRXN3
POLG	MGST3					PMP2	STAT2
PPFIBP1	TCF7L2					POLDIP3	AHI1
PPP2R2C	FIP1L1					POU3F2	PROSC
PREX1	TMED3					PPFIBP1	TRAPPC2
PSAPL1	LINC00657					PPFIBP2	GOLIM4
PTN	BAP1					PROX1	MTF2
PXDN	DPH2					PRRC2B	RNF168
QRFP	SOBP					PRRX1	CAD
QSOX2	DCAF8					PTCH1	ZFAND6
RAP1GAP	TOPBP1					PTPRJ	MSH6
RBBP8NL	TRMU					PTPRZ1	UBA6
RBM38	PEX11B					PUF60	FUBP3
RELT	INAFM1					PYGL	DHDDS
RFX2	MXD1					RAI1	MRPL4
RGS3	SLC41A1					RASA3	OGFOD2
RNF144B	ERC1					RASSF10	HERC1
RPS6KA2-IT1	TRAPPC4					RC3H2	PRDX5
RTN4RL1	SESN2					RERE	SF3B2
RUFY4	LPGAT1					RGS3	MEPCE
SASH1	PRKAB2					RND3	CPSF3
SEMA4D	KIFC3					RNF168	BLOC1S4
SEMA5B	E4F1					RNF207	TCF7L2
SEZ6L	PRPF6					RNF38	BAP1
SH2D4A	PARD3					RTN4	BRD2
SH2D6	MAGI2-AS3					RUNX1T1	GLRX2
SH3BP4	CCDC174					RUSC2	KLHL24
SH3PXD2A-AS1	SETD1B					SASH1	C9orf40
SH3TC1	HILPDA					SBNO2	PEX11B
SHANK2-AS1	CYP51A1					SCARB1	MGME1
SHB	REV3L					SCFD2	POLG
SIK3	DCAF11					SCG2	HDGF
SIPA1L3	SUV420H1					SEMA3B-AS1	HINT3
SLC7A5	KDM2A					SH2D4A	ZNF24
SLIT1-AS1	PARP2					SHC3	FAN1
SMAD2	IMP4					SIRT4	RHNO1
SMAD7	MRPL21					SLC25A13	RPP25L
SMIM20	POMGNT2					SLC25A51	SNAPC2
SNRPB2	GRPEL2					SLC35D2	KLHL22
SNX29	C16orf52					SLC44A1	ZHX1
SOD3	AGTPBP1					SLC7A5	GAR1
SORCS2	TEX10					SLX4IP	EP300
SPEG	BTG2					SOX1	ATP5G1
SRC	AURKAIP1					SOX13	ARID4A
ST3GAL4	CLASP2					SOX2	C19orf24
ST8SIA5	TMEM70					SOX4	PRPF6
STK32B	AKAP17A					SPATS2L	GPD2
STOML1	TSPAN9					SRSF5	MRPL46
STX1A	ARF1					SSFA2	PMS1
SULF2	PDXK					STK32B	POLR2C
SVIL	ISG20L2					STK40	KDM5B
SYNE3	UAP1					SYNE3	TSPAN3
SYNJ2-IT1	TRNP1					SYPL1	DOLPP1
TACC1	ARMCX3					TAF1B	HADH
TANC1	PLEKHH3					TCONS_00029157	AASDH
TBC1D14	ID3					TEAD1	SNX5
TBC1D22A	DHX38					TFAP4	ARHGAP12
TCF3	SRSF11					TLE3	TRIM37
TCF4-AS1	USP48					TLK1	CSPG4
TCF7L2	NECAP1					TMEM38B	C4orf48
TGM2	AP1G1					TMTC2	NKAP
TIAM1	BASP1					TNRC18	G2E3
TIMP2	SPTY2D1					TOB2	TBCC
TLDC1	DAB2IP					TOX	COMMD3
TLE6	PAGR1					TPRG1-AS1	TMEM57
TMEM132E	PPP1R14C					TRA2B	PCM1
TNFRSF1B	MGRN1					TRAF3IP2	MRFAP1L1
TNR	PPP1R11					TRAPPC9	EIF2B5
TRIL	SON					TRIB2	MYO19
TRIM67	YTHDC1					TRMT61A	PIGX
TRPM8	ZNF84					TSHZ1	SQLE
TSHZ1	TMEM263					TTLL4	SPATA13
TSPAN3	TYK2					TTYH3	CAMTA1
TSPAN9	JAM3					TUBA1A	GAPVD1
TTYH3	PPP2R2B					TUBB2B	CASD1
TYMS	DTNA					UBE2E2	MYEF2
UNC5B-AS1	CCSER2					VAV2	TRIM27
USP3	ENTPD6					VEZF1	EXOSC3
VAC14-AS1	DDX1					WLS	PGP
VAMP3	PRDX5					WWTR1-AS1	CUTA
VAPA	ESCO1					XPO1	IDH3A
VAV2	FAM53B					ZMYND8	ANP32A
VSTM4	TAGLN3					ZNF219	NFASC
WNK2	ALG2					ZNF608	MRPS18C
XCL1	ZCCHC3					ZNF703	DNMT1
XYLT1	GATSL3					ZNF775	GOLPH3L
YPEL2	TPST2					LARGE	RLIM
ZBTB7C	DDRGK1					PPP2R4	SF3A1
ZCCHC6	TCF12						SYVN1
ZMIZ1	ZSWIM8						PIANP
ZNF521	HMGXB4						NACAD
LOC101928694	DIDO1						CWC25
	CDK5RAP1						IFRD1
	NANS						NGRN
	BTG1						DYNC2LI1
	TIMM44						CYTH1
	STT3A						LOC148413
	RELA						STAG2
	KIF3C						ZNF84
	MCM3AP						PTGES3
	FDFT1						LAMTOR5
	SPATS2						GTF2F1
	FAM219B						ZNF462
	ALKBH2						TNRC6B
	PHTF2						NUDT2
	MPZL1						SNHG19
	SNRPB2						PBX1
	PTPN9						MSL1
	LOC728392						PYGO1
	ZNF263						WDTC1
	CREBZF						CDK5RAP2
	NXN						SAP130
	PIGC						AMPD2
	MED8						NIFK
	KLHL20						TCF20
	ATAD3A						TNPO2
	SCARB1						ERICH1
	GCN1						SNRPA
	RP9						MED22
	DBT						METTL13
	POGZ						NUP62
	ADGRV1						STK40
	TERF2IP						PURB
	GUCY1A2						PRKAB2
	SHMT2						CEP104
	SNU13						ING3
	DYRK2						ABCB9
	KIAA2026						KHDRBS1
	ASH1L						NELFA
	FAHD1						BAG5
	AGT						LRRC1
	ZNF37A						YTHDF1
	GPM6A						HSPB11
	CRNKL1						WDR13
	ARL1						LRRC8D
	POLD3						CLU
	ADAM23						DCAKD
	NDUFS8						POLR2B
	NABP2						ZNF557
	BLOC1S6						SMC2
	IGF2BP3						UTP18
	ANKRD10						ATF2
	ASXL1						ARID4B
	TRAF4						TMEM218
	POLR2C						RABGAP1
	MED22						GEMIN4
	HIPK1						NUP214
	BTAF1						ZNF805
	ZNF830						MXD1
	ARL8A						BCS1L
	SSBP3						SLC25A23
	RPS6KB2						CCZ1B
	QSOX2						COQ5
	RASAL2						PRPSAP1
	LMF2						SRPK2
	PHKG2						MTMR1
	FAM219A						MED10
	ASPHD2						NFYA
	ZBTB44						C2orf49
	TNKS2						TROVE2
	CEP44						KDM3A
	RALA						FMNL2
	GOLM1						RBM26
	ZW10						COX6A1
	BLCAP						PAPD7
	FXR2						DIP2B
	CIZ1						ATG101
	ATG9A						SURF6
	AMPD2						BHLHE41
	CRY2						SULT4A1
	RRBP1						ID1
	GOLT1B						PCDH19
	STK39						ZNF518B
	C6orf48						DHX15
	FAM65A						FDFT1
	AHCTF1						LRRC37BP1
	CHD8						RBBP4
	TCF19						TAB1
	PSMD5-AS1						PUS3
	PIK3C3						CRIPT
	ZBTB34						SOCS4
	TBC1D16						RBM10
	DCAF10						ADAR
	TP73-AS1						SETD1A
	PPP1R15A						TRIM2
	TARSL2						BANF1
	EFNA1						MED6
	MAGED2						GABARAPL1
	USP49						ELP3
	SAT2						PUF60
	CTU2						ZBTB24
	NFIX						FXR2
	CAMKK2						TRMU
	PGAP1						PHF20L1
	ANKRD28						CEP68
	TMEM186						ANKS3
	STAM						MCM4
	LONP2						ECH1
	ZNF33A						VEGFB
	WDR73						KIAA0586
	MYO10						LAGE3
	LCOR						FAM173A
	RSF1						DYRK2
	ETS2						SS18L2
	ZBTB46						TCF3
	BACH1						SOX12
	C16orf58						NECAP1
	CENPB						HDAC9
	TBC1D15						LAPTM4B
	ZAK						MRPS9
	CSRP2BP						NCBP2-AS2
	NOL8						POP7
	SHC1						TYK2
	MEN1						GBA2
	TRAF5						RAB3B
	LDLR						PPIG
	OSGEP						RAD21
	MADD						RAD1
	GPATCH1						C8orf59
	CHTOP						C19orf25
	TPGS2						RTCB
	CENPF						PRKCA
	ZFP28						RERE
	VPS18						STX3
	PQLC1						TXN2
	DDX39A						GDF11
	RHBDF1						FAM192A
	SASH1						CRISPLD1
	TRIM45						H2AFV
	GAPVD1						KIF3A
	TRMT112						NBPF11
	CORO7						FGD4
	B3GALT6						PHTF2
	ABR						MRPS34
	MORC2						BET1L
	FAM193B						EEF2K
	RNF41						NPTXR
	MAP3K12						GOLM1
	NGDN						GSTZ1
	TM7SF2						SLC25A42
	CDKN2C						ZKSCAN8
	MIIP						CDC5L
	FAM217B						FOXJ2
	FLVCR1						NSMF
	GOSR2						DHX36
	DNTTIP1						GTF3C3
	SH3BP4						SNHG6
	ATRN						GAREM
	SETBP1						POLA1
	ATP6V0A2						CCS
	BAHD1						ACTR6
	GPANK1						MFF
	ZSCAN21						ZNF576
	MARCH9						LTN1
	ZNF865						SSR2
	RANBP6						VPS28
	SLC25A42						CAPN5
	ZNF646						EIF4ENIF1
	ZBTB18						MAP6
	TRIM9						IPPK
	FZD3						SNN
	ZNF621						PMM2
	MRPL49						NIPSNAP1
	PCF11						LOC100288152
	SLC25A25						UNK
	KLHL22						LARP1B
	FDPS						ZNF18
	PTAR1						MAML2
	UBN1						ITPR2
	MAFG						LRP3
	NPDC1						TTC19
	FOXRED1						JAG1
	CYB5D1						C6orf62
	TMEM120A						BRD8
	YIPF2						ZBTB8A
	NBEA						ZFP62
	DSN1						GMNN
	RHOT2						MRPS18B
	ANGPT1						TOPORS
	MICAL1						SOAT1
	PRCP						NOL3
	SPEN						ASPHD2
	SZT2						TESK1
	NR2C1						OXR1
	STOML1						SNAPC1
	MFGE8						GAB1
	VPS16						NT5C3A
	PRPF40B						AMN1
	ACO2						FBXO21
	C1orf27						RBM12B
	GOLGB1						PCED1A
	MYO19						USP3
	TXNDC11						C2orf69
	FAM133B						PSD3
	DTX3						LIG3
	PLEKHO1						TBKBP1
	DNAJA3						FAM96A
	VPS26B						FAM168A
	EP300						FGFR1OP
	ATP1B1						PTAR1
	MAPKAPK2						STX4
	KCTD11						ILF3
	EXOC8						ZNF449
	SPATA2						LDLRAD3
	SOX12						SGCD
	RALGAPA1						ELP2
	C1GALT1						HNRNPR
	IFFO1						TMEM256
	ZNF687						ZNF526
	RNF2						C17orf59
	PDCD4						GPX4
	NDUFA6						ARHGAP32
	PELI1						KAT5
	MAP9						MAN2A2
	UGT8						SNHG12
	TBRG4						MFHAS1
	MEF2D						RPS27
	COTL1						CEBPZ
	TUBGCP4						IMP4
	NF1						FAM217B
	MAPKAPK5-AS1						SF3A3
	FUOM						RABGAP1L
	ZNF106						PSIP1
	MLYCD						XIST
	HM13						MLST8
	EEA1						ZNF473
	STXBP1						TUBGCP6
	KIF14						FUS
	VPS39						FAM111A
	OSBP						ZNF131
	RPGRIP1L						ZNF821
	FAM214A						STRA13
	APMAP						TMEM42
	ARFGEF3						VPS72
	RPS27						SPRYD4
	DYRK1A						RAB29
	ZNF189						EHD3
	IDH2						ATP1B1
	WSB1						APBA2
	CPEB1						CLUAP1
	URM1						KRIT1
	COX18						ANKRD10
	KMT2B						ZNF48
	C20orf194						P4HB
	JAK1						DARS
	C12orf57						ZNF124
	C19orf25						AURKA
	KIAA1715						SELK
	CXorf23						GTF2B
	ATAD3B						UQCRFS1
	SRPR						DCTN3
	NAT9						KIF22
	SIKE1						FAM169A
	TBC1D20						UBOX5
	TTBK2						SYNGR3
	CDC37L1						CELF2
	GOSR1						GPR137B
	MORN4						NCBP1
	BLOC1S3						GPATCH2
	TMEM206						FRMD8
	ZNF703						IMMP2L
	ZFAS1						SBF2
	PAPPA						COA5
	ALMS1						MTSS1L
	TTC13						NINJ1
	ARHGEF11						WDR89
	S100B						ECSIT
	AP3D1						ALG13
	VPS37D						IPMK
	ZNF791						TOLLIP
	SMOC1						MIB2
	CNDP2						C1orf27
	CNIH3						STEAP2
	RBPJ						MKI67
	LCMT1						ZNF720
	SF3B2						FAM134C
	TLE4						TUBGCP3
	GFPT1						NME7
	ARID5A						ANKRD12
	HERC1						RBSN
	CRIPAK						POU3F2
	CCDC28B						TRMT112
	ZNF566						SLC29A4
	PPAPDC1B						ST6GALNAC4
	PRKAG2-AS1						MVB12A
	EBLN3						CHD4
	EIF3J-AS1						YTHDC1
	ACOT8						PPP1R16A
	MSMO1						TAF1C
	AAAS						TMEM170A
	ARHGEF10						ACADM
	RBM39						ADNP2
	XIST						MKS1
	EZH1						TSPAN13
	TBL2						PXMP2
	TUBGCP6						RPRD2
	IBA57						LRRC49
	DCLK2						KANSL1
	TRIM8						SHTN1
	GOT1						MARCKSL1
	CNTLN						PHF3
	CSTF2T						ZNF92
	GTPBP1						DZIP3
	DDX51						TTC7A
	GBF1						AUP1
	VPS53						AKR7A2
	ZNF75A						DHTKD1
	RPL4						RNF2
	CEP104						DANCR
	NPAT						ST20
	PHLDB3						ZBTB34
	UCHL5						ARL6IP1
	CSNK2A1						BCORL1
	DLG4						SMPD1
	ZNF25						WHAMM
	NMT2						RNF187
	CLUH						PRCC
	PLAA						NAT9
	GARS						PSMD13
	AKAP9						LINC00667
	BRSK1						CNDP2
	RSPRY1						ZNF181
	CBX2						IKBKAP
	TMEM104						DYRK4
	GDAP2						LEPROTL1
	ABHD12						CHMP5
	FOXN3						PNMAL1
	CCBL1						ELFN2
	C10orf35						NOL8
	FAM76B						MGC27345
	CADM4						AHRR
	OFD1						RAC3
	STK35						WDR91
	SMAD2						PPP1R10
	SYNJ1						TOX3
	CDK5RAP3						KNOP1
	LOC100507577						C1orf122
	POFUT2						STMN3
	ANKRD13D						IL17D
	KDM5C						SMARCA5
	C1orf35						SEC24B
	ZNF266						INTS10
	RNF113A						ANKMY2
	SNHG19						BOD1L1
	HELZ2						ADGRA3
	RNF214						RAB18
	RBM15						CBFA2T2
	KDM5B						PITPNA-AS1
	PBXIP1						ZNF395
	TYRO3						NGDN
	MARS						E4F1
	DXO						ZNF721
	SCARF2						NUMA1
	YTHDF1						CCNB1IP1
	LOC90784						SSBP3
	CROCCP2						BAZ2A
	NANOS1						DAB2IP
	SCAMP2						TPR
	SLC35E1						CCDC82
	SAMM50						TYSND1
	SRGAP2						PKNOX2
	OTUD3						FIGNL1
	COASY						ACTR3B
	JAM2						ZNF227
	NOTCH3						CYC1
	COPA						ZBTB33
	GBA2						ARV1
	NKTR						STMN1
	MPHOSPH8						MED30
	BRD3						ARL16
	NXF1						FLAD1
	RBFA						ARHGEF10L
	LONP1						ABCA3
	ZNF518A						BTG3
	USE1						KLHDC2
	RPS25						ZNF195
	MAP3K11						SOX13
	HEMK1						FIGN
	F12						ICA1L
	VPS51						RTN3
	SBNO1						DCAF10
	AHSA2						TMEM9
	SLC39A3						KHNYN
	ABHD16A						PPT2
	D2HGDH						TINF2
	ADAM22						NTHL1
	ZNF585A						SNRNP200
	HECTD4						NUDT22
	MEIS2						MADD
	NBAS						ZEB2
	RNF182						USP36
	ZBTB21						LYPLAL1
	ZCCHC11						GUSB
	PRDM2						GDAP2
	NUP214						PDE4DIP
	KLHL8						TRIM66
	ICAM3						SYT1
	ADGRB1						CYHR1
	DUSP4						KAZN
	NADK2						CRMP1
	FAM177A1						COMTD1
	CCSAP						PRKAA2
	C7orf13						SCAMP3
	TBL3						PHIP
	ZMYM6						B4GAT1
	MPST						ADAMTS15
	PLEKHG3						SLC25A29
	EPB41						NCDN
	PUSL1						ZNF706
	MED26						AMDHD2
	PYCR1						TTLL4
	ARFGEF2						BAZ2B
	ZNF529						PDP2
	KNOP1						PIAS1
	ASL						ZMAT5
	RAB11FIP1						TMEM177
	PMM2						GAL3ST4
	ZNF562						TOMM40L
	COMMD3						RIOK1
	FRMD8						LY96
	VPS9D1						NIN
	TTLL1						NEBL
	ITPKB						SMC4
	INPPL1						MACROD2
	CCDC9						ZBTB44
	ZCCHC2						CREM
	CHTF18						AASS
	THAP9-AS1						ABCD4
	AXIN1						ZXDC
	APBB3						RRM1
	CAMSAP1						CERS6
	IMPACT						CLIP2
	ELMO2						SIGMAR1
	AARS						ITM2C
	SCAPER						MIA3
	HIRIP3						SWI5
	RINT1						DPAGT1
	POLR3E						GPANK1
	ZNF668						ILVBL
	SKIV2L						EXOSC4
	KDSR						C8orf46
	SCAMP3						DTYMK
	CHML						WDR45B
	GPT2						ACVR2A
	NETO2						RNF138
	DYM						NOL6
	POM121C						DDR1
	SLC25A4						ARID5A
	OAF						TBRG4
	PCAT6						ZNF219
	TRAFD1						PIGM
	ARVCF						MAGEE1
	PRDM15						EARS2
	YKT6						SIGIRR
	NR2F2						IFI30
	ZNF559						VSTM4
	POLR3D						GATSL2
	ZNF398						HIP1
	METRNL						CRTC1
	ABHD4						CCNI
	AMPH						H2AFZ
	TLE1						TMEM60
	WDR5B						LIN7B
	DAAM1						RPA3
	ANGPTL4						CRYL1
	PDXP						MIR762HG
	FASN						CEPT1
	SREBF2						TMEM106C
	PIKFYVE						BLOC1S3
	SHISA4						STK32C
	TEP1						RSBN1
	NUDT9						B4GALNT4
	SRP54						H2AFX
	NOS1AP						TSFM
	ACBD3						A1BG
	SMYD4						C16orf95
	DENND4B						ODF2
	ATP5A1						KLHL8
	UVSSA						CIB1
	S1PR2						CDK14
	ZZEF1						DDX31
	MON2						YPEL3
	DPF2						CCP110
	NCKAP5						TOMM40
	ZNF682						PEX6
	PCED1A						POLR1B
	SGK494						TSSC4
	FBXO10						DNAJC25
	EPB41L4A-AS1						ERH
	EIF4ENIF1						NAPB
	PDGFA						GOLGA1
	KIF5C						KREMEN1
	CABLES1						LOC730101
	SUCO						PHF12
	MIR4458HG						OSBP
	RALGAPB						FBXL16
	TRPC4AP						MPHOSPH10
	FTSJ1						GET4
	RSAD1						LIN54
	SEPT7P2						YIPF2
	ATM						OTUD3
	SIRPA						DNAJC12
	HAGHL						RNU4ATAC
	TPRN						POLR2D
	PLXDC2						FRAT2
	CCDC184						ENOPH1
	CENPT						RP9P
	TCEAL2						DENND2A
	DUSP16						ACVR1B
	NFATC1						EIF2B1
	RAB3IP						SPEN
	NUDT10						GATB
	PIP4K2A						CCBL1
	SLC39A6						GTF3C4
	PPARGC1A						NAA35
	SUCLG1						AKAP9
	MPHOSPH10						RNF38
	FRMD5						YY1AP1
	TWIST2						METTL21A
	MYO9A						FEZ1
	HERC2						MAD2L2
	GLIS2						RGAG4
	ITPR2						EXOSC2
	INSR						TOMM5
	ADNP2						NSUN5
	C18orf8						TM2D3
	KIAA0513						MAGI3
	ETV1						CCDC88A
	PEAK1						MAGOH
	NRIP3						OFD1
	TXNL1						ZFAND2A
	CENPV						XPO7
	SEC61A2						INTS7
	SPEG						NCKAP5
	DNAH14						NCOA1
	TJP1						HMGN3
	ZNF490						GCC1
	NAA35						PDXDC1
	UBE3A						CNOT6L
	RNF157						DSN1
	UCK2						LINC01158
	PURB						CHKA
	RALGPS2						OMA1
	TMEM198						LMF1
	RPS21						SPSB2
	SPNS1						RPS6KC1
	RPUSD2						DENND4B
	GDPD1						SRGAP2
	MIER2						ARNT2
	PIM1						PCBP1
	XPNPEP3						ZNF232
	MDM4						DOCK11
	PHLPP1						CIR1
	ZNF248						LINC00467
	PAQR6						PP7080
	EXD2						THAP5
	LOC100506844						CHERP
	DSCR3						KIF20B
	NDUFV1						EZH2
	ZNF317						KCTD2
	GSE1						NABP2
	RPRM						KMT2E
	NBEAL2						ABHD16A
	ZNF37BP						TBL2
	RTN1						METTL7A
	KIAA1467						POU2F1
	GCAT						HIPK1
	RABIF						TMEM223
	IGSF8						C12orf73
	TMCO1						MFSD8
	TOM1						NOC4L
	LARP1B						LINC00673
	DKFZP586I1420						AKAP8L
	LAMB2P1						GTPBP3
	SLC7A6						ZCCHC11
	MGMT						SURF1
	NFATC3						CWC22
	JMJD6						OCIAD1
	CD82						UBE4A
	ETS1						ZNF202
	ARHGEF7						WNT7B
	YOD1						MCM10
	ZNF22						KMT2A
	ARF4						LZTS1
	C9orf89						LIFR
	CRTC3						ELOVL4
	GYG2						LRRC14
	KIAA1958						NBEA
	CDH13						CNNM4
	TSPAN7						EPB41L5
	LTN1						NOP58
	HSD17B11						POLD1
	SPG7						ZNF550
	DLGAP4						TMEM186
	ZNF717						FAM160A2
	GNL2						MYO9A
	RAB27B						CACFD1
	FAU						THAP3
	CCDC107						ITGB3BP
	POGK						WDR90
	SCX						XPR1
	ZNF133						DCAF8
	IDI1						IER2
	ZNF550						APH1A
	DDX31						MCM6
	SCYL1						SLC41A1
	SNHG7						DCAF7
	PTPDC1						CLUH
	ALDH1L2						SARAF
	NUBP2						PTK2
	FNIP2						NUP43
	DHDDS						ENDOG
	TBKBP1						ACBD3
	ZRSR2						NKRF
	SMARCA2						RUNX1T1
	HCFC2						ANKRD50
	BEX4						NOTCH1
	PDLIM1						TMEM11
	CDK11B						PNMA2
	TCHP						CACHD1
	ZKSCAN2						SPTY2D1
	SAC3D1						SPR
	ZNF532						GLE1
	ZNF404						EBNA1BP2
	ATG16L2						SYNE2
	DFFB						YES1
	GSTO2						TMEM246
	PALM						CCDC66
	WASH1						FANCC
	ADAP1						GLUL
	KIAA1211						INAFM1
	APOL2						TIMM17B
	PPP2R5A						RBM14
	ANKHD1						RP9
	GPR107						PRKCE
	HIST1H1C						HLA-A
	PPFIA3						C22orf29
	MTOR						HLA-F
	VIMP						KLHL13
	CCNB1IP1						NAA40
	PHLDA2						ROBO1
	FAM122A						HJURP
	SH3BP5-AS1						NAP1L5
	HMGCR						GPR107
	NOL6						ATP6V1G1
	MRPL55						POMGNT2
	BRAP						LACTB2
	PRKAR1B						LINC01560
	UBE4A						KIF1B
	PCBP4						PPP1R35
	RRP12						QKI
	TMEM208						PDE4A
	ANKZF1						ZNF75A
	HAPLN1						PRDX2
	CREB3L4						SPNS1
	LRRN4CL						HNRNPU-AS1
	CLCN4						GFPT1
	CDKN1B						ASB8
	ZNF140						PLA2G16
	HLF						SATB1
	SDHAF1						FBXL15
	ZNF836						TRMT1L
	RAB3GAP2						HMOX1
	SCAI						GLB1L
	PAXBP1						SLC45A1
	ZNF136						ZNF212
	RAB2B						KIAA1147
	GALK2						APLP1
	FAM73B						CEP152
	CTH						NUDT21
	SLC31A1						PRADC1
	ZNF780B						ESCO1
	SULF2						OSGEP
	ZNF692						TMEM59L
	RSBN1L						C17orf51
	NAT6						CLK4
	ZHX3						MRPS30
	PIM3						SAC3D1
	C17orf96						STOML2
	CRABP1						NINL
	C22orf29						BRWD3
	SURF6						AIFM1
	APC2						METTL21B
	TAF5						ULK3
	PELP1						NFKBIE
	TAGLN						CEP70
	MPP3						C8orf33
	PRDM16						RGS14
	HLA-DRA						NPHP4
	SOX4						AKR1C3
	SEC16A						NUDT12
	TCTA						CWF19L2
	FNBP1						SLC27A3
	LUC7L						PHF14
	LOC283683						WDR74
	LRIG2						B4GALT3
	SLC1A4						ANKRD49
	TBL1X						NIT1
	AKAP8L						UNC13B
	TBXA2R						SNHG17
	URB1						PRPF19
	MARK1						NAT6
	MCF2L						ZNF667-AS1
	POU2F1						LRRC47
	PLIN2						ARAP1
	PPP1R3C						ZNF646
	KIAA0907						RIF1
	TNFSF13B						DEAF1
	ASPM						MCM2
	C3orf18						DPH7
	AKAP1						LLGL2
	CSGALNACT1						PLEKHG3
	C17orf97						CLK1
	RABGAP1L						LOC100506603
	TMEM231						LINC00173
	FBXW8						SLMO2
	BTBD17						SDHAF1
	ARHGAP23						ETNK1
	BEND4						FGF13
	GCSHP3						FAM179B
	RAB33B						ZC4H2
	LOC642852						CDC20
	MTHFR						SP4
	GOLGA4						PEX5
	ZKSCAN5						TEP1
	METTL18						NUDT4
	CSPG5						LINC00997
	CXXC4						SARM1
	CTIF						MTMR4
	LRSAM1						SAMD14
	NCK2						DDX10
	DMXL2						KIAA1715
	SNHG21						PHF5A
	CSAD						PLXNA2
	PELI3						MED12
	PSTPIP2						OXNAD1
	PBX4						ZSCAN21
	SEC31A						MDH2
	BCL11A						KCNQ1OT1
	ILF3-AS1						MLLT4
	COG5						SMAP2
	EEF1A2						WHSC1
	SLC45A3						RRP7A
	FADS1						WWOX
	RNF208						AURKAIP1
	FAN1						RMND5A
	CEP57						JADE3
	SORL1						RXRA
	SLC25A29						STK16
	PHACTR3						GYPC
	SC5D						AUTS2
	NPTXR						AGO2
	TUSC1						ZMYM6
	CLIP2						ZNF425
	TMEM121						MAPKAPK5-AS1
	PARP11						SAFB2
	ZNF764						RBM8A
	ARAP1						COQ9
	CAMSAP2						LINC01604
	CBFA2T2						NUBP2
	PLEKHA8						ZNF768
	PRPF3						DGCR14
	BEND5						ARRDC3
	CENPP						MIR100HG
	GTF2IRD1						FAM102A
	CYB561D2						FZD3
	LRRC49						ZNF791
	MBD1						APTX
	RNMT						DUS4L
	KMT2A						THAP11
	UBAP2						TOPBP1
	CAMK1D						HECTD3
	ZNF669						MSI1
	SOCS7						KIAA1644
	ZNF350						VASH1
	C18orf25						ANP32E
	LRFN4						NARF
	DGKE						LYST
	SAFB2						SCAPER
	CLK3						HECA
	PTPRD						TM7SF2
	SYVN1						ATG4C
	CNST						HSF2
	IRX5						DALRD3
	PPP2R5B						PAX3
	FRG1CP						CCNA2
	PTGES						ENKD1
	PRRC2C						YPEL1
	PCDH19						TXLNG
	MAP1LC3B						COX14
	ILVBL						RQCD1
	GKAP1						DPM3
	SAMD14						ZNF558
	DISP1						SMG7
	ABCA3						ADCK4
	ADD2						TACC2
	AFAP1L2						MDM4
	CREB3						LRRN3
	FAM49A						ACAT1
	PER1						GON4L
	TMEM198B						SMU1
	MLLT11						LDOC1L
	ANO8						KCTD12
	NAPB						COG2
	GFPT2						DMXL2
	SEC24B						FOXN2
	TMEM62						SLC25A22
	VEGFB						TRAPPC2B
	PARP8						CREB5
	GAREM						DLGAP5
	ZNF74						RALGPS1
	CMBL						USP28
	LRRC8A						ERO1B
	LDB2						NOA1
	SUPV3L1						LMNB1
	YPEL2						SGTA
	VAT1L						IGSF8
	REEP1						COA7
	INSIG1						GBAS
	ADPRM						GABBR1
	HSPA2						ZNF644
	WASH2P						RIC8B
	LZTS1						CEP350
	PYGB						TMEM201
	ZNF678						MED9
	DPYSL4						FAM134A
	RBFOX2						SPTSSA
	AGAP1						MTOR
	PPOX						SEC23B
	ARG2						SHC2
	BDH1						SNORA12
	SCARA3						PES1
	TRERF1						FDPS
	CDK6						TNKS
	GPRASP1						GLRX5
	SLC6A15						TIMELESS
	ANKRD34A						LINC00847
	PLEKHA5						C15orf61
	PANX1						NDC1
	RNF24						OSBPL2
	GET4						FAM126B
	SPON1						EBF4
	IPPK						PPP1R11
	GATS						RASSF1
	RASSF5						PHKG2
	PIAS1						MED18
	ELP2						SOCS7
	MEF2A						APC2
	ZNF484						CEP192
	SEC11C						ANKRD46
	SKIDA1						EPHA4
	HABP4						TNFRSF1B
	NEURL4						DNLZ
	RECQL4						NSUN4
	HERPUD1						LINC00461
	OSBPL2						TIPRL
	SS18L1						ASF1B
	MNS1						TRIM4
	LRRC4B						FAM110B
	SPIRE1						MREG
	RABGEF1						DNALI1
	ADCK3						ATOH8
	BAALC						PEX11A
	CPA4						SOX2-OT
	SLC9A5						UBE2O
	PVRL1						C11orf30
	KCTD7						STK26
	CHCHD10						MID1IP1
	GNB1L						TOMM6
	COL2A1						FBXO33
	TMEM136						SULF2
	CRY1						ARHGEF2
	C19orf57						UG0898H09
	ASGR1						ZNF652
	CRAMP1L						TCAF2
	DYRK4						ZWINT
	LYST						MSRA
	TSPAN15						NFX1
	WDR81						PCDHB14
	ZNF711						SLC25A44
	ATP11A						NDUFV3
	KLHL25						CDK5
	TMEM98						AFAP1L2
	ZNF24						SVIP
	TIMM21						ZC3H3
	LRP8						TMEM161B-AS1
	GAP43						CRAMP1L
	NEO1						TXNL4B
	DPF1						RPA2
	STOX2						CPSF3L
	KIRREL3						DNTTIP1
	MAST1						RAB14
	KLHDC8B						NIF3L1
	CHD6						MRPL38
	NFKB2						TRIB1
	SCG2						MAFG-AS1
	TMOD2						KAT6A
	EPM2AIP1						BAHCC1
	GOLGA1						NETO2
	PTPRE						KLHL17
	ZNF382						DTL
	ZFPL1						HEATR5B
	MAPRE2						VPS45
	AMER1						TYMS
	PIK3IP1						ZRSR2
	ZYG11A						DCAF12
	C9orf72						FAM219A
	RBM4B						NFIB
	PPP2R3B						TRAF3IP2-AS1
	SPIRE2						CCDC77
	TRMT2A						USP1
	RFTN2						GATAD2B
	CLEC16A						TRMT10A
	TMPRSS5						ARRDC2
	UQCC1						USP11
	CEP350						GGT7
	THEMIS2						CASK
	COL11A2						CTSF
	SOWAHC						SLC25A40
	PIF1						TMEM141
	C1orf21						ACAP3
	C2CD4C						FRMD4B
	CLDN3						FBXO34
	ADARB1						MT3
	RAB30						FOXRED2
	GGT7						POU3F3
	JRK						TMEM184C
	STARD10						PRRT2
	BICC1						SIVA1
	MFSD2A						ATG16L2
	SRCIN1						HMGB2
	ARNT2						FOLR1
	ANKRD11						LRRC23
	ZNF587						PHF2
	ATF6						SLC16A14
	PARP6						NADK2
	SCNN1D						RAVER1
	DOK4						ARFIP2
	ZNF526						TBC1D14
	TRPT1						MNT
	STIM2						ARL6IP6
	FOXD2						ZBTB43
	GOLGA2						GNE
	BCL7A						TFEB
	FASTKD5						TTLL11
	MAPK8IP2						TAPT1
	ZBED8						FARSA
	FLJ20021						DYRK1A
	CLDND2						EFHD1
	COL13A1						ZNF292
	NUDT11						ENO3
	PLAG1						PHLPP1
	CREB3L1						ATP11A
	MAFB						PAXBP1
	MAPK8IP3						NLGN4X
	PLTP						RNF113A
	ZNF337						GARNL3
	NFASC						TMEM8B
	MUS81						CACNG8
	PUS3						MDH1
	EDC3						NELFE
	TNFRSF21						ZNF862
	RTN4R						NAA15
	CPEB3						EMC9
	WHAMM						FCHSD2
	TUB						LONRF1
	GAL3ST4						OAF
	ZNF697						THAP7
	KREMEN2						BDH1
	MYH10						PIGH
	APBA2						POLDIP3
	ADRA2C						EIF4A3
	WNK3						PREB
	FAM212B						ARG2
	B4GALNT1						SSX2IP
	VSTM2L						SDHA
	USP35						TUBB2B
	MTSS1L						ZNF696
	ZNF232						PAN2
	EFNB3						SIRT3
	SLITRK4						NSUN6
	SLC25A44						PAQR8
	KANK1						C6orf1
	ARHGEF17						PJA1
	GPNMB						SHCBP1
	SEPT6						CCDC107
	DPH7						RCOR1
	LPIN1						TRIM45
	TMEM55B						LOC339803
	LINC00936						MAPRE2
	ZNF407						RNASEH2B
	NCOA6						SMO
	HIP1R						CERS4
	FAM69B						C12orf65
	FLRT2						BBS10
	CEP170						CFAP20
	RGS3						CFD
	EPRS						PPARA
	COL16A1						ARMCX4
	PPP1R15B						LAMTOR3
	AKAP7						WDR34
	FHL1						ZNF276
	CNTN1						H3F3B
	RAPGEF5						C16orf58
	ZNF555						PDZRN3
	DNM1						MUT
	C3orf70						FAM76B
	DISP2						ATAD2B
	DENND4A						POLRMT
	SAPCD2						CYB561D1
	TP53I11						OSER1
	HES7						METTL23
	SND1-IT1						HINFP
	ECEL1						USPL1
	TIAM2						PPP1R3E
	DIRAS1						SAT1
	NCR3LG1						TRIM58
	GATSL2						JAK3
	SMAD4						PALM2
	SERPINI1						EPB41
	ZBTB5						GS1-259H13.2
	NTN1						SLC43A3
	STARD9						KIFAP3
	EMILIN3						PARP2
	ZNF397						ARHGAP42
	HAPLN3						NAV2
	DNM3						TSTD2
	BHLHE41						KITLG
	NPY						MTHFR
	FBXO2						RRP12
	GOLGA6L9						PLEKHH2
	DUSP8						PRKAB1
	ZNF256						LINC00888
	DUSP26						ATAD2
	THOC1						GCA
	NARS						HEIH
	STX1A						ST6GALNAC3
	FGD5						UBAP2
	CAMKK1						DDX26B
	C11orf80						THAP2
	LPAR2						THAP9-AS1
	CAMK2N1						UBAP2L
	RHOBTB2						MYNN
	C11orf1						ILF2
	EFHD1						JARID2
	NFIL3						LOC93622
	ZNF236						SIMC1
	GATAD2B						TMEM41B
	VAMP5						PCF11
	RCOR2						LRRN4CL
	SCFD2						CLDN12
	GLCCI1						PEX12
	CDK5R2						ZBTB18
	NOTCH1						RFC5
	AFF2						SEPHS2
	BCR						CTDSPL2
	ZNF222						USP42
	CHST8						FOXJ3
	RAP1GAP2						GCSHP3
	CAPN5						CBR1
	TRIB3						POU2F2
	FAM171A1						HACE1
	GAS1						FAM60A
	AHNAK2						MIIP
	MAN1A2						ZNF317
	AKAP6						ADGRL2
	SCN8A						APBB3
	LMO1						PDHA1
	SNORD81						TMEM97
	POLI						PRCP
	EHD1						RBMXL1
	PNMA6A						AP4B1
	MPC1						WDR36
	THBS4						OCEL1
	ARRB1						UQCRC2
	NFX1						ID3
	GRIA3						ZNF672
	AP5Z1						MTPAP
	KLF2						SPIRE1
	MAN2A2						RECQL5
	IER3IP1						DFFB
	GABRD						LIPE
	GPC1						WWC1
	MSANTD2						KLHDC10
	CDKN1A						PHF1
	NEFM						COL20A1
	SCD						ITPK1
	MLXIP						TMX2
	ABHD6						HIF3A
	MESP1						DAAM1
	EFNB1						TRAP1
	ID2						BLVRB
	PTGER3						PDLIM3
	RNU2-2P						RORA
	SPATA5L1						HTRA2
	KIAA1586						SNTB1
	LOC101928673						ANKZF1
	NDUFV3						ANKHD1
	SALL2						GTSE1
	CCDC66						LARP7
	RALGDS						RRM2
	NPC1						PPP1R9A
	SOX3						UCK1
	ISYNA1						PARP1
	CILP2						LRRTM2
	SUSD5						CEP44
	SQLE						ADCK2
	MURC						CXXC1
	CTDP1						TTC33
	TRO						PSMD5-AS1
	TMEM178B						AKAP7
	OSER1-AS1						ESRRA
	LOC100129034						N4BP2
	ASTN2						WASF1
	DNAJC25						COQ10A
	HUNK						DNASE1L2
	DGAT2						SH3YL1
	GPSM1						WDR25
	ASNS						FBLL1
	UQCRHL						MAB21L2
	TNFSF9						ZC3H10
	THSD7A						PAG1
	FAM63B						PRPF3
	TYW1B						CA11
	C16orf45						MEN1
	FZD4						KIAA0907
	SLC2A13						EBAG9
	RNF169						YOD1
	PDP2						ANKRD37
	IL6R						SNHG1
	FAM24B						GPHN
	GOLGA3						BRIX1
	CDIP1						MAMDC4
	RPS6KC1						SNORD13
	GNAL						SART3
	SYT17						TOX
	COL6A3						CTTNBP2
	FAM195A						C9orf89
	C17orf51						CAMSAP2
	ELAVL3						TMEM106B
	EPB41L1						KIAA1024
	CDK20						HK2
	DDIT3						COQ3
	CHFR						PDE7A
	SNHG11						PARP6
	PREX1						CEP57
	ZCCHC7						TMCC3
	ZNF276						FAM135A
	SDCCAG8						NDE1
	PTN						ZNF629
	FOXO6						IFIT2
	PITPNC1						ACADS
	ADGRB3						GBP2
	KIT						RBM33
	CHD2						PRUNE
	ANKS3						RBM23
	TMEM57						INSR
	USP36						TMEM38B
	RPRML						RFX3
	ATP6V1G2						MRPL49
	PDE4DIP						CENPV
	NOL4L						PPP2R5B
	SLC47A1						PGAM5
	MVB12B						UST
	DHRS2						C16orf91
	ACTA2						ZNF274
	OSBPL1A						TRMT1
	PRKCE						PIGO
	TMEM158						CDCA7L
	ZNF302						IQCK
	RXRA						SAT2
	ARFGAP1						GSTM4
	COL27A1						RAD52
	HMGCS1						USP30
	MNT						CYB5D1
	ZBTB43						NPAT
	GPR89B						CTCF
	A1BG						PPAPDC3
	BRSK2						CORO7
	P2RX7						ALKBH2
	PCOLCE2						MAP6D1
	DNALI1						TMOD2
	MGA						CCDC7
	CAPN3						SYNJ1
	NXT1						VPS37D
	PBX3						POGK
	GPRIN1						CDO1
	FADS2						FBXW7
	LOC150776						ACO2
	RPS26						FAM107B
	CYP2R1						C14orf159
	ZFPM2						KLHL25
	KIF21A						FAM69B
	TIGD7						RMI1
	ANKRD36B						ZNF559
	PTCH1						CHD1
	FAM118A						DNAJC27
	ROBO3						RFXAP
	CYSRT1						ARVCF
	BCL11B						CGREF1
	ZNF493						NEU1
	LAMA1						PPT1
	RAB3B						NKX2-2
	ATP1A3						LIG1
	SIRT4						DIEXF
	UAP1L1						REPIN1
	LINC00839						NBPF20
	ZNF709						PAX8-AS1
	TMEM47						CLSTN3
	YIF1A						COL11A2
	AMY2B						DCAF13
	VASH1						POT1
	PCNT						PRPF38A
	SHISA9						NRIP3
	FRMD4B						EDC3
	ZNF219						TARSL2
	POU3F1						CHPF
	FZD9						CAPS
	PITPNM3						BRICD5
	LINC01561						KIZ
	TRUB2						MARCH9
	BOK						PAQR4
	CITED4						NPAS3
	GABRA5						TOR2A
	CPEB4						ISYNA1
	MON1B						MRM1
	FBXL16						JMJD6
	CAND2						TPX2
	SERINC2						PPP1R3F
	RIMS2						LIN52
	ALMS1-IT1						CREBZF
	ATP8B2						SMIM10
	PPFIA2						HES7
	RHCE						TMEM51
	TADA1						PBX4
	DPAGT1						CTNNBL1
	FAM131B						CLGN
	DIP2C						UBR7
	PLCB4						IFT27
	ZEB2						SMIM19
	TMEM25						GALT
	SPTBN4						ATL2
	SEMA3D						EEF2KMT
	TNRC6C						PITPNM1
	ADRBK2						SLC39A3
	SORCS3						FANCE
	POSTN						LINC00324
	MDFI						ASGR1
	TSHZ1						GMPR
	FBLL1						NR4A1
	MAFF						ARRB2
	RHOBTB3						HINT2
	LINC00403						UNC80
	CLIC6						CCNT1
	STK10						CEP95
	USP3						TPPP3
	RIMS4						BRF2
	ZNF69						TMEM178B
	SMAD9						GABBR2
	FAM89A						TMEM182
	TRPM8						RNF207
	CDKN1C						CPNE6
	EPS8L1						MYRF
	MVD						RAB9B
	C18orf54						TOP1MT
	KCNK9						TMEM25
	KCNQ2						UPF2
	DNAJC3-AS1						ZNF326
	KCNJ11						C1orf35
	EPB41L3						NET1
	RUSC2						RPS6KA6
	CRTAC1						EBLN3
	SPTBN2						TMEM205
	PRELP						FANCI
	LIN7B						CTBP1-AS2
	RAB40C						PRPF4
	ID1						FOXO3B
	CHST15						REL
	LOC100270746						PRR3
	MEGF11						RASSF2
	PITPNM2						CDCA7
	CACNA2D1						SOX11
	GPX3						DDX28
	ANKRD36C						DPH2
	KCNN3						LCORL
	RASSF1						FERMT1
	TAF1D						ZNF226
	CHKA						ROBO3
	PPP1R12B						SEPT4
	DNAJC1						TTC25
	NKD1						TXNDC16
	GAS5						ZNF554
	MAN1C1						HABP4
	TMEM145						COASY
	RFTN1						MRPS26
	CAHM						HGH1
	MAPK4						SPSB3
	CELF2						SLC25A11
	JRKL						KHDC1
	GNG4						AFTPH
	SCN3A						FKBPL
	WDR86						LRRC75B
	PRKX						ACD
	RUFY3						EMP2
	CCDC136						USE1
	ZNF124						ST6GAL1
	DLL1						JPH3
	ACSS2						ATP6V0E2-AS1
	GRIN2A						HPS4
	TRAP1						PPAT
	C11orf24						ZNF7
	FGFR2						ACAN
	C2CD2L						CDK5RAP3
	HPCAL4						SETDB1
	SLC24A3						LINC00909
	SEMA4D						HLA-C
	GRM4						ATP6V0E2
	ARHGEF2						SV2A
	TMCC2						UBN2
	ST6GAL2						ZBTB25
	IL17D						CELF4
	ZNF502						FAM117A
	KIAA1024						CACNA2D2
	DGKG						NUDT8
	ZNF853						TIGD1
	SELM						PSRC1
	EGFL7						SLC25A25
	BACE2						DCLRE1B
	CDC25B						TUT1
	LRIF1						PATZ1
	SOGA1						SESTD1
	KCNJ12						CASZ1
	PPP1R1A						CRY1
	FBXW7						ARHGEF9
	VASH2						UHRF1
	LSAMP						KPTN
	ASPHD1						TBC1D32
	BOD1L1						CDCA3
	ZNF300						CHTOP
	IGFBP4						TMUB1
	IL11RA						LINC01004
	PAX3						TNIK
	ZNF57						UPF3B
	ZNF468						NTN1
	CACNA2D2						SNHG21
	GON4L						CD83
	RUNDC3A-AS1						DTX1
	DNMT3A						RASSF5
	SLC52A1						KANK1
	PID1						NDRG1
	PHYHIPL						TRAPPC6A
	ARHGAP32						CREB3
	TTC39C						ZNF26
	TMTC2						AGAP3
	AUTS2						MCM7
	FIBIN						C1orf43
	KIZ						MEX3A
	ZNF829						DBI
	SEPT3						DISP2
	RIMS3						CELF6
	MSTO1						TACC3
	DFNB31						ALDH5A1
	CA14						ABCA7
	NKAIN1						DUSP8
	RNF144A						TMEM63C
	RADIL						PAGR1
	KIAA1324L						UBE2T
	GZF1						KMT2C
	PPM1K						PELI2
	PRUNE2						CD74
	NAPRT						ARHGEF11
	NOC4L						ZADH2
	DAB1						ING1
	SLC30A3						CLCN6
	FAM174B						NUP35
	GPR176						PAFAH1B3
	ZNF542P						LOC100507547
	CAMKV						QPRT
	C20orf96						DDX55
	CXXC1						NFKBIL1
	NDRG4						RGS16
	PTP4A3						AFF3
	FAM213A						MIF4GD
	GRK5						UAP1L1
	THAP2						CNTRL
	ACSL1						PHLDA1
	TBC1D24						ELP5
	PURG						SUCLG1
	PRKAG2						MAN1A2
	SLC22A17						SPC25
	FAM89B						PALD1
	MRPS31P5						NLGN1
	TESC						RAD51AP1
	FIGNL2						ATHL1
	LOC100288152						COX18
	BLACAT1						OPHN1
	ADAMTS2						AURKC
	IRF7						BTG2
	TMEM196						MBTD1
	PTCHD4						LINC00938
	CLEC11A						ZFP14
	TTC3						PARS2
	ABCG1						TMC6
	WDR24						IFFO1
	ZDHHC22						FAM53B
	NALCN						C14orf132
	SPSB1						BAMBI
	AQP3						PIM2
	SYT13						ST3GAL5
	ACAP3						RHPN1
	EFEMP2						DOCK4
	H1F0						CRHR1-IT1
	TDRKH						FLVCR1
	TOX2						POC1A
	C15orf41						KIF4A
	HSPB7						ANKH
	CMTM5						CALCRL
	JAKMIP3						SDR39U1
	UBQLN4						PODXL
	GDAP1L1						SLC35E2
	ZNF672						MYH14
	MEF2C						LOC100419583
	PNPLA3						CHRM3
	KIAA2022						ABHD17B
	DPP10-AS1						KAT8
	SART1						MXD3
	JAG2						GPR89B
	BRINP3						CELSR2
	HSPA12A						SRP54
	SATB1						APBA1
	ZSCAN18						KIF19
	FLJ10038						MAP9
	MVK						KLC4
	ZADH2						PIKFYVE
	ZC4H2						RNF139
	EPPK1						SLC35F3
	OLIG2						FAM65B
	BRICD5						SS18L1
	CENPJ						NUP210
	ZNF329						DEDD2
	EML6						PELP1
	CHL1						AGTPBP1
	CRYGD						TMEM208
	WNT6						LRIG1
	GPR153						SAMD13
	SULT4A1						INTS3
	ARMCX1						PTP4A3
	WDPCP						NAB1
	HES2						NETO1
	C1orf233						INSIG1
	SOX8						KIF1A
	ZNF83						PCDH18
	CDK18						KLF15
	GPT						ARHGAP24
	CD40						CLDN15
	CGNL1						TMCO1
	NCAM2						CACNB1
	PIGM						MGAT5B
	SIGIRR						PTPN18
	MMP2						ADCY3
	CCND2						NCK1-AS1
	ZNF793						CCNF
	ARHGAP24						KIAA2022
	CCDC152						PTTG1
	PAG1						ALDH6A1
	CPNE5						MSI2
	SPSB3						CSPG5
	ICAM5						GNG7
	ATCAY						EIF3J-AS1
	CTHRC1						MAP2K6
	GRIN2D						SLC25A25-AS1
	CCDC134						FAT3
	MEGF10						LRRC20
	GSDMB						CPNE2
	MEGF6						SRGAP2B
	PADI2						TRMT13
	HMX1						KIAA1211
	ZBTB7C						FANCL
	ZNF516						VWCE
	ELMO1						SEMA6A
	ATP2B2						TBC1D15
	CYP1A1						DUSP12
	NTM						SPRY1
	EMID1						RGS2
	C9orf163						FIP1L1
	MOB3B						FAM49A
	CBLN1						ZBTB49
	UPF2						TKFC
	TCF4						CHN2
	PDE9A						STIM2
	GPR173						SCAMP5
	EPB41L4B						ADAM23
	SLC35E2B						EPB41L4A-AS1
	BGN						LTBP4
	B3GALNT1						BCHE
	ZNF841						MOAP1
	WDR90						BAG1
	KIF16B						SMAD6
	RASGRP2						RNASEH2A
	SLC35F3						ZDHHC15
	MTSS1						CDKN3
	MYLK3						FAM98C
	SLCO5A1						KRT10
	TBX21						DSCR3
	CDK11A						SLFN11
	AKNA						ZNF263
	DACT3						LRIF1
	PDGFB						RHOBTB2
	ZNF469						NEO1
	CELF6						ASS1
	GRID1						POLR3D
	BOLA3-AS1						NAMPT
	ZNF704						PTPRD
	CCDC7						TRIB2
	PCDH1						KIAA1958
	LINC01296						LINC01128
	NPRL2						SCD
	KIF26A						TMEM169
	WSCD1						MRPL55
	LRRN2						CPM
	DLL3						LINC01578
	RORA						CNTFR
	SNORD13						EXOSC5
	UNC5A						PPP2R2C
	PRTG						PUSL1
	LMTK3						STON2
	KCNA2						AKAP1
	LRRTM2						DNAJC27-AS1
	WNK2						MOB3B
	KLHDC8A						RNASEH1-AS1
	CARD10						ZNF3
	GRIK5						PTGES
	PWARSN						TMEM170B
	TANGO2						ACBD5
	RIMBP2						NDNF
	SEZ6L2						ZNF251
	NAAA						SGOL2
	VWA1						ANKS1B
	TJP2						MED26
	ACTN2						ENGASE
	ADGRL3						TIAM1
	PROX1						KLHL28
	ZNF577						ISG20L2
	PDE10A						L2HGDH
	B3GAT1						MAP3K13
	PMP2						TCF12
	PLCG1						HSD17B14
	TACC2						KIAA0895L
	CSRNP3						CCDC9
	GRIK3						LINC01301
	BACH2						NAPEPLD
	FBXL7						FAM8A1
	PRR36						ZCCHC7
	C14orf132						BOLA1
	NKX2-2						CMSS1
	NRXN1						CRY2
	PEG3						SKA1
	FGF14-AS2						NIPBL-AS1
	ACBD7						EXD2
	LRRC37A4P						FAM110A
	PPFIA4						ARHGAP33
	ZNF816						C11orf71
	ARMCX4						KIAA0101
	VGF						PPAPDC1B
	PLAC9						C1orf226
	KCNJ4						PRX
	TTYH1						TESC
	LOC101928307						EXTL1
	C11orf96						GRM5
	GAREML						GLCE
	NSUN6						LRRC4C
	RUNDC3A						GLCCI1
	PPP1R3D						CDK11B
	INHBE						CACNA1A
	SOX18						MC1R
	ZNF572						MYZAP
	NTRK1						METRN
	PCDH7						SAMD10
	STK32C						BCL2L11
	ZNF667						ORC4
	CPXM1						PKIA
	AK9						PLEKHH3
	LINCR-0002						PCSK1N
	SLITRK2						LOC283788
	DNER						CYB5RL
	CHST6						TMCC1-AS1
	RAB3A						ST8SIA1
	ICA1						WDR24
	COL1A1						CREB3L4
	CSMD2						ALYREF
	LOC728323						ST3GAL6
	CASC15						TJP2
	LHFPL3						GNL2
	ROR2						ZNF302
	ADGRG1						TMEM132B
	SSSCA1						PGBD5
	INTS3						FREM2
	MATN1						GUCY1B3
	GRASP						AGAP1
	MGLL						SLC2A3
	CNN1						MTURN
	NXPH1						ZXDA
	RAB3C						SFT2D3
	ZNF275						CALML4
	SLC10A4						DGKE
	LSS						LINC00339
	ELAVL4						FAM134B
	CEP95						ZNF674-AS1
	NPTX2						DDX18
	RFPL1S						SLC2A13
	SEMA6D						ZNF704
	ST8SIA1						LOC283335
	ACAN						MVB12B
	TMEM132E						SWT1
	MAGEH1						CNRIP1
	CLCN6						CRIPAK
	RHBDL3						C2CD4C
	TATDN3						ADGRB3
	IGSF21						LRP4
	FAM155A						MEGF10
	LGR5						LEFTY2
	MYCN						PYGO2
	ABAT						CDHR1
	ZNF674-AS1						TMEM70
	HERC2P9						CKB
	CRMP1						TTC32
	NCAM1						CHST11
	KCNK6						NBPF9
	EBF4						ZC3H6
	CCND1						PGAP1
	NYAP1						PROCA1
	FBLN2						BRAT1
	TIGD1						SSSCA1
	CGREF1						SEMA6C
	CECR2						PARD6B
	ZNF518B						ECE2
	ZNF605						LMO3
	ASCL1						FAM117B
	SLC37A1						PRMT5
	LINC00909						DNMT3B
	VAV3						ZNF215
	SLCO4A1						NYNRIN
	AMZ1						EPHB3
	LOC644656						SCNN1D
	ANKRD49						RFC2
	GFOD1						GINS1
	HIST2H2BE						CDK5R1
	PTPRT						ACTN2
	DCHS2						ANGPTL2
	TUBB2B						DPF1
	RAB33A						NRARP
	SEMA7A						RFTN2
	ADRB1						PDXP
	MEX3A						HEXIM2
	CNTRL						DFNB59
	SGCD						B4GALNT1
	MAP1A						PTK2B
	TRIM67						CTNND2
	BEGAIN						CLCN4
	MACROD2						FSD1L
	PDE4A						NRN1L
	AATK						MAMLD1
	INHBB						PLK5
	SLCO4A1-AS1						KIF18B
	SLC6A17						UCHL5
	FMN1						LINC01023
	ZNF675						RALGAPA1
	NAV1						RAD54B
	PRDM11						RLBP1
	RAB9B						MYCN
	PDXDC2P						TUBA4A
	RBFOX1						CACNB4
	LOC730101						C2orf68
	TBX1						FANCG
	KIF21B						DOCK10
	ZNF519						TPD52
	CDH22						LRRC75A
	LOC100505715						IL27RA
	SNORD46						CLK2
	LOC81691						AKR1C1
	AP4B1						PID1
	ANO5						FLT3LG
	TCF15						LINC01521
	FOXO3B						TCF4
	APBA1						SMIM14
	CASKIN1						MYLIP
	SBK1						PITPNM3
	SNORD3A						CHST8
	HAR1A						CYCS
	NDRG2						CNTROB
	P2RX5						ENOX1
[truncated: 1,967 more rows]

## Sheet: Table S4B
Table S4 B. Super-enhancers with open-chromatin and increased gene expression in isogenic wild-type lines (3' Tag-seq data produced by Chen et al., 2020 [18] and super-enhancer data produced by Nagaraja et al., 2017 [26])
XIII-WT								XVII-WT
Super-enhancers	Downregulated 3' Tag-seq Genes	Super-Enhancers and Downregulated Genes	FC	P-value		Super-enhancers	Downregulated 3' Tag-seq Genes	Super-Enhancers and Downregulated Genes	FC	P-value
DAB2IP	GSC	ACTN4	0.361097	5.07456e-19		C8orf46	CRHBP	KLF9	0.201209	7.38722e-29
SOX2	MSL3P1	ADAM12	0.139761	1.25514e-56		KLF9	PLA2R1
VAPA	HOXC8	AES	0.658095	2.27147e-05			GATA6-AS1
RNF144B	LOC100506457	B4GALT5	0.593155	2.0077e-06			HTR2A
ZCCHC24	SPAG17	CBR1	0.103371	1.23027e-40			RSPO3
PALD1	HOXB6	CCND3	0.638775	5.96975e-05			BNC1
APH1B	LINC01268	CDH5	0.0711047	4.18874e-14			TTC12
CLEC18A	SLC9A2	CLU	0.47018	2.41457e-10			LOC730102
C1orf111	CASC9	CTBP2	0.615154	1.8616e-06			SFTA3
MGC16025	TBX2	CUEDC1	0.323357	1.86925e-22			DPPA4
CPPED1	HOXC11	DIRAS3	0.191182	1.58938e-17			HOXB6
PLB1	ISL2	DLGAP1-AS2	0.115991	0.00167596			OLAH
MYH9	SIM2	ECE1	0.362529	1.98262e-22			FOXL2
C5orf67	COX7B2	GNA12	0.661295	8.35611e-05			SLCO2A1
HIP1	S100Z	KIRREL	0.454304	0.00466121			MAMDC2
NKX6-2	VAX2	LAMC1	0.660737	0.00188235			TMEM171
AGO2	NUP62CL	LDLRAD3	0.630255	1.11265e-05			OTX2
RAMP1	LINC01152	LIMD1	0.614927	0.0100177			MYH11
FAM53B-AS1	ANKRD19P	LINC00511	0.396683	0.028429			LOC100499489
GALNT2	SYK	LOC101926964	0.323651	0.00603428			TBX18
LOC101926963	HOXB9	LOC101929705	0.126462	0.00025439			CPXM2
PDGFB	HOTAIR	LRIG1	0.431082	1.93597e-10			CMAHP
TRIO	PAXIP1-AS2	MACF1	0.568857	2.50481e-08			VAX1
LOC101926964	TLX3	MAGEF1	0.751408	0.00645849			C10orf55
LOC102724152	MYO3A	MBP	0.158739	2.32875e-32			FAM50B
MYO9B	SLC26A4	ME3	0.0966337	6.55564e-08			TTTY14
MFHAS1	HAND1	MSI2	0.530392	0.00145922			LOC149684
SMNDC1	ALDH1A2	MYH9	0.485503	4.84014e-12			FABP5
PXDC1	HOXC10	NACC2	0.761715	0.019087			ANXA3
CDS2	CD19	NCOR2	0.576962	3.53412e-07			FLG
MBP	MNX1-AS1	NDRG1	0.356206	7.35402e-21			SLC28A3
SREBF2	DMC1	PCDH10	0.30175	1.37957e-27			ANXA2P2
SRP9	LVCAT1	PHLDA1	0.525235	1.40727e-11			HEPH
LOC105372672	IAPP	PPFIBP1	0.647506	2.67943e-05			CARD8-AS1
IRAK2	TCF24	PSD3	0.548156	4.05249e-08			B3GALT4
LINC00494	KLRF1	RAB31	0.533982	3.71401e-09			NNAT
LINC01126	HOXD-AS2	RCAN1	0.138688	1.87882e-72			AOX1
LOC389199	TVP23C	RNF144B	0.231808	5.26675e-08			FOXD1
LINC00311	CFAP54	SH3PXD2B	0.492825	7.14884e-12			KRTAP2-3
LOC102467147	HOXD13	SLC6A6	0.263132	7.04967e-16			FLG-AS1
ACTN4	ATP6V1B1	SOCS3	0.335825	4.07911e-06			SNORD114-1
PRKCA-AS1	ZIC4	SOD3	0.309246	0.000414734			PF4V1
ZNF217	SAMD15	SOX2	0.622713	1.57668e-06			SLC16A12
SSFA2	HOXA-AS3	ST3GAL1	0.220285	1.06753e-38			SERPINE1
UCK1	ABCB11	TMEM189	0.40511	2.75771e-13			NIPAL4
SOX8	DMBX1	TNK2	0.757756	0.0225519			GREM1
LDLRAD3	STMND1	TRDMT1	0.428994	0.00224053			LOXL4
PACRG-AS1	MYBPC1	TRIM2	0.546846	6.55894e-08			HOXB5
HS1BP3-IT1	APOBEC3D	VAMP3	0.618066	0.0012064			HOXB4
LOC101927543	RPS10P7	VAPA	0.688343	0.000270864			TGFBI
ITPK1-AS1	AGBL2	VGLL4	0.775399	0.0284466			C5orf46
LYST	LOC440173	ZNF217	0.683156	0.00286334			MICAL2
ARSI	LINC00460						HENMT1
MAGEF1	HTR7						C17orf107
GADD45A	ACTBL2						PAPPA
RXRA	LINC00706						COL1A2
CNIH3	PLEKHN1						PLAU
B4GALT5	HLA-DOA						THBS1
LINGO1-AS1	ZIC3						SRGN
LOC440446	WEE2-AS1						MYL9
ME3	KHDC1L						XDH
CABLES1	FOXCUT						NPR3
CUEDC1	CEACAM16						PRKY
MPRIP	SAA1						HAPLN1
VAMP3	CHRNA3						GALNT5
SH3BP4	TIGIT						GATA6
MSI2	IGSF10						SH3RF2
LOC100507006	FLT1						MXRA5
KLHL29	INHBA-AS1						FN1
LOC101929622	KTN1-AS1						EDN1
JARID2	ANXA9						ACTA2
TRIL	TDO2						TNFRSF10D
LOC101927070	ENO4						ANKRD1
FASN	HOXC5						TAGLN
LOC101927557	SIX2						SAA1
SULF2	MCOLN3						MME
NEUROD1	PITX2						C6orf15
AFAP1L2	MAGEA12						DKK2
NDRG1	LOC101927934						C1orf110
ST3GAL5-AS1	LINC00475						SLIT3
NFATC2	TTTY14						CTGF
FAM83F	COL25A1						HSPB6
AES	PRSS16						RPS4Y1
ZFP36L2	SERPINB9P1						LOX
IER3	EBF2						SIX6
CTNNBIP1	NPY2R						ACTG2
CLU	LOC101928162						HOXB8
PIK3C2B	TC2N						FOXC2
ANAPC1	SNORD114-13						CYP26A1
ARFGAP3	KLHL6-AS1						C15orf32
C22orf24	PROK2						COL1A1
SRSF8	CDH12						CCDC122
ITPKB-IT1	MIR205HG						ADGRL4
NFKBIA	COL4A6						COL8A1
ERI3	LINC01518						MT1L
MAD1L1	FOXR1						GPX8
A4GALT	NPPC						ARHGAP29
RHBDL3	POU4F1						RBP1
FAM134B	LINC01138						CREB3L1
MTMR2	VTRNA2-1						OXTR
KCNMB1	SNORD113-3						DSP
CLDN20	ARSF						SNORD114-7
GRIFIN	NIPSNAP3B						LINC01279
RARA-AS1	STYK1						RFX8
C12orf76	PF4						LTBP2
GNA12	KLHL6						FLJ31356
TSPAN14	ZIC5						KRT15
NKAIN1	LINC01411						RAB34
FGFR3	ZBED6CL						LINC00545
KAZN	TPRG1						EDN2
PLCG1-AS1	DSC3						POSTN
LOC158434	CDX2						PDPN
C7orf69	NKX2-8						ACTRT3
FANK1-AS1	FOXA1						CCL5
PCDH10	LINC01198						NEXN
LOC387810	OLFM3						CCDC68
MYRF	NR3C2						CCL2
LINC01426	ITGB2-AS1						FBN1
LINC00511	HOXA11						INHBA
WWTR1-AS1	GJB7						LRRC17
MNT	LOC101927780						USP9Y
LOC101927139	PXDNL						PDCD1LG2
NENF	HLA-DOB						TRIM59
PLXNA2	PAX1						ACADL
FOXK1	LINC01468						LEP
NOTCH1	PTF1A						LOC645166
PSRC1	KRT8						HACD4
LOC101929696	LINC00525						LINC01186
FLJ45079	LINC01229						SOST
PSMG4	NEUROG2						LXN
NCK2	FEZF1-AS1						FAM66D
LOC101929705	HOXC9						ANXA2
AGAP1	MSX2						BDNF
TRDMT1	BARX2						ITGA11
CA6	HOXB13						KRT7
CHRM3-AS1	PRDM13						RASGRF2
TFEB	PLEKHS1						OLFML3
SH3RF3-AS1	IL1B						DCN
HSPG2	STX11						ADAMTSL1
NDST1	SLC16A6						CPA4
SLC2A1-AS1	ABCB4						LINC00960
ATG16L1	HOOK1						IGFL3
LOC102723854	TEK						TPM2
CPSF4L	IL1R2						CLDN1
TCF7L2	ATP10B						BHMT2
B4GALNT4	HOXA13						RNF135
RAB31	GSDMC						GALC
LOC388882	ETV7						VGLL3
TRIM2	OPRK1						NPPB
DCAF4L2	TGM5						CCDC80
SASH1	KRT15						CNN1
EPN2-AS1	LINC00501						FTH1P3
LIMD1	MTUS2						LINC01551
RCAN1	LOC101928358						GDF5
PAPD7	KRT81						SNORA45B
ARHGAP23	SIM1						LINC01139
CLIP2	TMEM220						SLC38A4
PHLDA1	FOXI1						CD4
DLGAP1-AS2	CDS1						PPIEL
WEE1	HOXD9						CELA1
IRAIN	CSAG1						CALHM2
MCFD2	GAL						FRMPD4
LOC100507351	COL4A4						HAL
LOC101928766	LOC101927523						HLA-DQA2
GDF15	MNX1						LINC00900
MAN1C1	SHOX2						HEPN1
PPFIBP1	NPNT						SOX17
MED9	MAGEA11						CCBE1
NTRK2	VTRNA1-2						ALOX5AP
PLEKHF1	ZDHHC8P1						MAP1LC3A
DUSP5	HRCT1						KRT19
SUN1	KCNMB2-AS1						FILIP1L
C8orf46	TNFRSF18						MYOF
SHB	HOXC13						AGTR1
SOCS3	RCAN3AS						MAN1A1
NTMT1	SFTA3						ZFY
LZTS1-AS1	SCT						ALPK2
HIP1R	FFAR4						RGS4
PSD3	C14orf39						TGFB2
CCDC85C	VAX1						GAS6
RAPGEF1	USP32P2						MMP14
LINC01173	BNC1						LINC01111
LAMC1	LINC01273						LOC100049716
PBX4	DSC2						POU3F4
ST3GAL1	CDK15						ANKRD2
C10orf90	TNFRSF10A						SMCO3
ICE1	NKX2-3						CLCA2
B3GNT7	ABHD1						ANXA2P1
CHST11	DEF6						TCF21
GRIK4	LRRC7						RASGRF2-AS1
LINC01364	HOXC6						CYR61
TTYH3	ZIC2						LDHA
LINC01354	HOXD11						ACTBL2
LOC101928266	HAND2						INPP5D
JAKMIP3	SCGB3A2						NKX2-1
LBR	SLIT2						MAP3K7CL
BCAR1	SP5						PDLIM4
ARHGAP35	CCDC122						C6orf132
ATP9A	FOXC1						COL5A1
ECE1	RPE65						HTATIP2
LOC100129940	RTP4						CDK15
RFX2	MCOLN2						MEIS3P1
ADAM12	UTY						MFAP5
CBR1	FOXF2						ECHDC2
CDC42EP3	MT1F						CFH
TLDC1	NTN4						MFAP2
SOX13	NR2E1						PGM5P2
KIAA1614	FOXQ1						FAP
EDN2	COL4A3						CYBA
GLIS3-AS1	STK26						CSDC2
DIRAS3	MAN1A1						AMIGO2
TMEM211	RASSF9						ARSI
EEF1A1	KYNU						LACC1
CCND3	IL13RA2						ITIH5
MICALL1	UG0898H09						TTTY15
RLBP1	HOXD10						FSTL1
MED15	HOXB7						DDX3Y
LOC101928855	GSDMD						MET
SLC6A6	APOBEC3G						LUCAT1
LIF	MT1E						FLNC
EDEM3	LRP2						OGN
NCOR2	BTNL9						ITGBL1
CDRT4	SERPINA5						GJA1
PPARGC1B	OSR2						RHBDF2
SH3PXD2B	IL18						SH2D4A
PGPEP1L	CP						FOXC2-AS1
RIC8B	PITX1						NNMT
LOC100133985	PRKCDBP						PARVA
CMIP	MOXD1						LOXL1
GET4	LINC00639						NLGN4Y
LINC01344	LY6K						EIF1AY
IPO9	DHRS9						CCDC8
ZSCAN20	ERICH2						FNDC1
NUDT3	VSNL1						TEK
CD9	LPAR6						IGF2BP1
LRIG1	CPNE4						SERTAD4-AS1
LOC102724539	TPBG						TFPI2
NACC2	EHF						MYLK
TIMP2	WFDC21P						COX7A1
PLPP3	FEZF1						LIF
LINC01254	SLC35G2						COL5A2
CSNK1A1	LINC00470						IL7R
C9orf3	CAMK1						COPZ2
ZMIZ1-AS1	MAGEA6						C15orf48
WASF2	ADAMTS16						WDR63
LOC284080	TNFSF10						COL3A1
BRD4	NKAIN2						HCG11
NAA20	CPA6						ANXA2P3
ARHGAP12	IFI27						TINAGL1
TRIM62	EPSTI1						PLN
ZNF516	STRA6						LMOD1
LRRTM2	TBX3						CTSZ
PTRH2	C11orf87						GPR1
TMEM189	CH25H						SYNC
LINC01563	TFAP2A						ITGB6
LRP5	MMP7						ADAM33
MACF1	VWDE						KCNJ6
KIRREL	CCDC89						DOK7
TNK2	GATA6-AS1						PPP1R3C
PRKCE	ALX4						MLPH
ELF3	MAP7						CAV1
CTBP2	STC1						PLK2
CACNG4	HOXD8						KRT8
VGLL4	IL1A						SIX3
GAST	CXCL14						FST
MAML2	S100A6						PHF11
RAB11FIP4	PIPOX						HAND2
TNFRSF1B	IL6						LMCD1
DOT1L	KIF6						BNC2
PADI2	EYA4						TPM1
CDH4	LINC01551						SNHG18
CDH5	C11orf70						SFRP5
ANKRD33B	SLC2A10						MIR31HG
CDH13	PTPRB						IER3
PACSIN2	LOC101928100						TMEM106A
RBFOX2	EBF3						TRIM22
SSBP3-AS1	LINC01265						SDPR
SMAD3	TBXAS1						TIMP3
SOD3	ABCA13						TWIST1
NOS1AP	EPHA3						ERAP2
SMAD7	WWTR1						ARMCX2
SORL1	HOXA10						COL21A1
	COL14A1						DCBLD2
	MGST2						DKK1
	DLX2						C19orf33
	DSCR8						TXLNGY
	EMCN						OCIAD2
	TFAP2C						SLC35G2
	GLDN						TCEAL7
	OAS2						NTF3
	ELOVL2						PRSS23
	ZFHX4						SYNPO
	IQCH						HOXB-AS3
	ABLIM1						CRLF1
	GATA2						SYDE2
	CARD6						ADAM12
	IRS4						ADPRH
	SULT1A1						SERPINB1
	C9orf135						IFITM3
	GFAP						SERPINB7
	C1QTNF1						KCTD4
	TNFSF12						AGAP2-AS1
	FOXG1						ZIC1
	SYPL2						AFP
	SH2D4A						KRT18
	IFITM1						GLIPR1
	TSTD1						LMO7-AS1
	ELMOD1						CD274
	HSD17B3						ARSG
	NEDD9						MBNL1-AS1
	SOX2-OT						NDUFA4L2
	SLC35D2						UTY
	CSTA						FOXQ1
	LINC00961						PHLDB2
	NKX2-5						MSL3P1
	KCNMB4						TGM2
	NFIA-AS2						LINC00886
	SERPINB1						TGFBR2
	LOC100506725						PPP3CB-AS1
	AIM1						ABCB4
	ECM2						CCL20
	LEF1						GAS6-AS2
	TSLP						MMP28
	DDX3Y						ZIC2
	HTATIP2						LRRC15
	TWIST1						ACCS
	VPS9D1-AS1						PAPLN
	ESRRG						MSRB3
	PDE3A						PLAUR
	CDH5						NEAT1
	SLC39A4						MYH9
	HOXA1						SAMD3
	NKAIN3						RAMP1
	TNFAIP2						CDKN2A
	WT1						LTBP1
	PDE1C						CXCL8
	ASB9						WNT5B
	TFAP2A-AS1						S100A6
	RNF135						GALNT6
	EDNRB						GALNT10
	CCNO						FAM26E
	C1orf53						ITGB2
	MSX1						COL8A2
	MAOB						PAMR1
	ZDBF2						TMEM119
	LTBR						TRIP6
	ABCC3						RNLS
	FAM198B						KDR
	MEOX1						PTGER2
	JAKMIP2-AS1						JAKMIP2-AS1
	WDR63						DOCK5
	PKP3						GJB2
	SCRG1						TNFAIP8L3
	TMEM144						LINC00312
	EPHA2						RHOD
	HOXA11-AS						MMP19
	DLX1						ROR1
	CYP2J2						GDF6
	LRRC16A						KDM5D
	PMAIP1						GBP1
	EGR1						P4HA2
	ITGA2						LPCAT2
	SDPR						SSC5D
	TMEM140						EMX2
	SLCO1B3						SLFN12
	HS6ST3						XKR8
	SULF1						TMEM92
	NWD1						SRPX2
	FZD7						ITGB5
	PPIC						ARSJ
	ARHGEF5						LPIN3
	OTX1						HTR1D
	TMEM244						P3H2
	PRRG4						F2RL2
	LEFTY2						ANGPTL4
	C1RL						ME3
	GATA6						CEMIP
	CPQ						NOX4
	MIR503HG						WNT5A
	ZNF296						CAPG
	AKR1C2						HIC1
	LOC100499489						PADI2
	BBOX1-AS1						RRAD
	ACCS						CDKN2B
	CXCR4						FOXG1
	ULBP2						CD248
	CHRNA5						FOXS1
	PRDM1						HHEX
	SCUBE3						ATP8B1
	PRKCH						LOC654342
	ESRG						NGF
	ANXA3						HEG1
	TSPAN10						PLIN2
	BBOX1						EFEMP2
	TINAGL1						WTIP
	LINC01270						EPAS1
	PLAC1						MICA
	GLIPR1						LINC01204
	MYO1D						LINC01503
	TMEM56						RNF212
	SLC15A3						KRT86
	DLX4						C11orf91
	PLAGL1						LINC00607
	CHRNA9						CXCL1
	DOCK5						LINC00899
	MYO16-AS1						CASC8
	NRN1						FHL2
	CCDC110						TM6SF1
	C1R						PRICKLE3
	PLEKHA7						ITGB2-AS1
	WDR78						MGST2
	GATM						B3GNT4
	HOXC-AS1						DNAJC15
	LINC00942						TSNAXIP1
	RCAN3						LINC00704
	LINC00327						CST6
	MEG9						BIRC3
	TTC12						SLITRK6
	HHEX						PLXDC2
	GCH1						EFEMP1
	HOTAIRM1						LINC01605
	RAB34						ACTN1
	ATP11B						RFTN1
	LINC01116						APOBEC3C
	MPP7						PRKCDBP
	TXLNGY						PALLD
	STOM						GAB3
	IL7R						SLC17A9
	CTSS						SERPINB8
	AKR1C3						LOC102724094
	LIPH						LINC01239
	MMRN1						IGFBP3
	USP9Y						NRK
	PTGER4						CYGB
	PLCH1						ADAMTSL3
	TTC39A						EPSTI1
	HMX2						C4orf32
	NEFL						SEMA3C
	SLC35G1						CALD1
	TCIRG1						FGF1
	PLBD1						MEG9
	PLAC8						SUGCT
	TNC						SERPINA3
	CASP1						LOC90768
	CAPN12						PHACTR2
	EIF1AY						RSPH9
	OCIAD2						VTRNA2-1
	HMGCLL1						ARHGEF5
	APOBEC3F						SCT
	TRIM22						PCDHGA8
	PRLR						GPR39
	ME3						CXCL12
	SOCS2						NINJ2
	RBM47						C8orf48
	ITGB4						CLDN2
	LRIG3						CRH
	KLF5						CCDC67
	BVES						BBOX1-AS1
	ETNPPL						LINC00856
	KCNE4						PLOD2
	PHF11						KRT80
	IQCG						KCNE3
	DLGAP1-AS5						HECW1
	C4orf32						EDIL3
	HOXA5						SLC2A12
	PEX5L						THSD4
	RNU5F-1						C15orf52
	DSP						FOXL2NB
	LOC100506124						FUT4
	PAX7						MMP2
	PRR15						CSRP1
	HCG11						PMEPA1
	OR7E14P						MYL12A
	AGR3						FGG
	GJA3						LINC00475
	MARVELD3						TOR4A
	CFI						AVEN
	TNFRSF14						AJUBA
	PCDHB16						HBEGF
	EN1						MECOM
	CBR1						TERC
	SKAP2						EVC2
	ANXA2P3						TMEM255B
	HOXB3						DGUOK-AS1
	SMIM1						TACSTD2
	CASP8						SPOCD1
	SNHG24						PTRF
	PGM5						IL11
	MFAP5						BFSP1
	MEG3						BCAR3
	EN2						BST1
	TRIP6						KCNE5
	CLYBL						NDST1
	PDGFD						ZIC4
	DMRTA1						RGN
	CNTNAP3						CHAC1
	ZFY						COL18A1
	S100A2						IGFBP7
	LAYN						BAIAP2L1
	GATA3						ITGA1
	IGF2BP1						CLDN11
	ALPK1						ANXA1
	SLC22A15						PCDHGA10
	SIX1						PCSK5
	PPP1R42						IL1R1
	C11orf45						HRCT1
	GREM2						PRDM1
	C6orf141						FABP3
	EPHX4						OMD
	ELF5						HOXB3
	DHRS3						BGN
	CSRP1						STC2
	PTHLH						LINC00941
	ABI3BP						FAM109B
	MAFA						SPINT1
	RGCC						ADAMTS14
	F3						DIRAS3
	PRICKLE3						S100A10
	LRAT						WWTR1
	RUNX2						COL4A1
	FGR						EPHA2
	LAMA2						GGT5
	ANKRD18A						JPH2
	DLGAP1-AS2						NBPF3
	IGFBP7						BICC1
	DLX6						SYNPO2
	CCDC103						LOC102467080
	GATA2-AS1						CHRNA1
	HOXA7						SCG5
	CDRT1						LMO7
	MIR30C2						FLNA
	CFB						C7
	ZFHX4-AS1						EBI3
	SNAR-E						SUCLG2-AS1
	LRRC8E						EREG
	CELA1						ITGA5
	SCN9A						LINC00958
	ANKS1B						FSTL3
	B3GALT4						PRR15
	SLC16A4						MOXD1
	CYP26A1						WFDC21P
	IGSF1						EMB
	ADAMTS15						DYSF
	DAPL1						GBE1
	GYLTL1B						HCAR2
	CTSZ						GBP3
	DAAM2						CCL7
	MAP1LC3A						BMP4
	TBX2-AS1						FEZF1-AS1
	PLS3-AS1						LINC01133
	CTD-2297D10.2						CTF1
	ABHD8						TNFSF12
	LINC01206						ERRFI1
	NEAT1						COL15A1
	GPR160						PCDHGB7
	FAR2						SHROOM3
	LINC00623						TLL2
	HEY1						EMX2OS
	ACSS3						TSPAN2
	IFITM3						PADI1
	SPINK1						AHNAK
	OSBPL10						FOXF1
	ARSD						PCED1B
	ASS1						RBPMS
	LOC101929705						EDA2R
	PI15						APCDD1L
	YAP1						MPP7
	NKX3-2						ADAMTSL4
	ECHDC2						PPAP2A
	GDA						SPARC
	CHN1						SPINK2
	EFHD2						ARPC1B
	KRT80						COL4A4
	PLS3						CNTNAP3B
	FAM50B						ECM1
	GALNT5						MEDAG
	KIAA1161						KRT34
	DPY19L2P3						LINC00706
	CDON						PAPPA2
	KLF3-AS1						RCBTB2
	AKR1C1						APOBEC3F
	LAMB3						TMEM220
	LINC01504						UACA
	YBX3						MYO1C
	CD44						FAS
	CASC8						MXRA8
	SERPINA3						CCND1
	DNAAF3						SLC16A3
	PRSS35						PTHLH
	FABP5						TNFRSF12A
	ARHGAP29						FLJ32255
	PDLIM4						ACOX2
	GJB2						TUBB6
	CALHM2						CPQ
	COL5A2						LINC01508
	USP51						TMEM204
	TMCO4						CNN2
	PRR7-AS1						KLHDC7B
	IGF1						LAYN
	ARMC4						ZFHX3
	FANK1						DMD
	CNR1						ADAM19
	RGS20						CRISPLD2
	ZNF366						ABCC3
	PSD4						MSC
	FCGR2A						SERPINH1
	NDST3						C4orf26
	FAIM						IL32
	SATB2						DNAH5
	LINC01119						PGM5
	MARVELD1						COL6A3
	BHLHE40-AS1						VCL
	DBX2						ITGB1
	LOC541472						RBMS3
	APLF						S100A11
	SLC2A12						SUSD2
	RCAN1						GJD3
	ADAM12						C1orf53
	HNMT						LOXL2
	TCN2						ARHGEF28
	ARX						SMIM20
	CNTNAP2						SIX3-AS1
	TBX18						ESPNL
	OGFRL1						TMEM200A
	DMKN						CLSTN2
	VCAM1						FAM189A2
	LOC90246						ITGA10
	ELOVL7						C14orf39
	ABCA5						PXDN
	MTHFD2P1						COL11A1
	KLHDC7A						AMOTL2
	DACH1						H2AFJ
	ANXA1						GLMP
	ZIC1						SLAMF8
	FER1L4						TGFB1I1
	LOC101927100						PHLDA3
	RARRES3						PCDHGA12
	LOC101927318						ITGA2
	SQRDL						CDCP1
	SLITRK6						LUM
	CXCL2						SMURF2
	DLGAP1-AS1						PAPSS2
	SGMS2						EYA4
	PADI1						STAT6
	LOC102467080						PROCR
	PDCD1LG2						MEST
	PEX11G						PPIC
	MET						CHMP4C
	NKX3-1						PITX2
	SFMBT2						CHST15
	DNAH5						SLC2A10
	DAPK2						PDGFC
	HOXA10-AS						UNC5B-AS1
	CYB5R2						HEBP2
	TMSB4X						RNU5F-1
	STEAP2						MGLL
	SLFN12						USP32P2
	RGL3						CDC42EP3
	EPHB6						TVP23C
	SPARCL1						PDGFRB
	FAM90A1						HSPG2
	ADAMTS8						TSTD1
	MECOM						TRNP1
	SERTAD4-AS1						CPED1
	PTRF						ENC1
	ITGBL1						FAM198B
	EPAS1						GLYCTK
	AIM2						FEZF1
	ALPK2						THBS2
	PTGFR						SPRN
	SHROOM3						TRAM2
	SNHG18						MRC2
	FAM133A						PDLIM7
	UACA						PLBD1
	GALC						STRA6
	LGR4						SDC1
	LOC100049716						SH3BGRL3
	GLYATL2						AREG
	LOC101928489						S100A13
	TLCD1						VASN
	ELL3						FLNB
	KDM4A-AS1						TPM4
	ARSJ						EMP3
	SLC2A14						NME5
	COL12A1						ARSB
	CLIC1						MMP24
	CFAP69						SLC38A5
	MBP						ULBP2
	MCF2						NKX3-1
	FAS						IL20RB
	RCBTB2						RASSF3
	NNMT						PAX7
	HOXB4						CLEC3B
	BCO1						SUSD1
	FOXF1						NAALADL2
	NLGN4Y						LOC388849
	HACD2						CCDC81
	EVA1A						PSORS1C1
	KCNJ6						PPP1R13L
	PADI3						NPR2
	GPR39						APH1B
	ANXA2						FRG1CP
	MSLN						PTCHD4
	KCTD4						SFRP4
	PCDHB7						ADGRA2
	RPS4Y1						CORO1A
	DKKL1						MT1E
	IGFBP2						TES
	METTL7B						COL14A1
	PARP9						CPZ
	C8orf4						GADD45B
	CHMP4C						LRRC2
	LOC100288798						COL12A1
	RNF43						SH3PXD2A
	TSTD3						ZFHX4
	KRT18						IGFBP6
	BMP6						TMEM178A
	CASC2						MMP24-AS1
	LOXL1-AS1						FGF7
	TLR1						CRIM1
	QRFPR						ABI3BP
	HMCN1						ZNF469
	IFITM2						LGALS1
	CUL7						AXL
	MX1						SLC16A8
	LNX1						WT1
	CACNA2D3						COL4A6
	WISP2						CEP41
	PLAT						LAMA2
	LINC01280						TMEM173
	MBNL1-AS1						WDR1
	VAMP8						MRGPRF
	ZC2HC1C						PDLIM1
	F11R						WDR66
	FOXD3-AS1						CD109
	LOC100505984						CDH13
	ERICH3						CSRP2
	CXCL8						CDKN1A
	ADSSL1						IGF1
	MICA						IL21R
	RTCA-AS1						SERTAD4
	ISL1						SP100
	S100A16						VPS37B
	MYL12A						RUNX2
	LOC102724927						OSR2
	SUSD2						PODNL1
	ZFPM2-AS1						ST8SIA2
	FOXS1						TRABD2A
	PODXL						DCDC2
	GGACT						PQLC2L
	DSE						ECM2
	SH2D2A						SEMA3F
	TMEM173						ANPEP
	PHLDB2						ERICH2
	HLA-E						ALPK1
	ISLR						ADAMTS6
	ENO1						ADAMTS1
	CCDC34						DLC1
	HOXA3						C21orf62
	RHBDF2						KLF9
	CHI3L2						ACTB
	TRIM6						MYL6
	PLCG2						ARID5B
	SNAR-F						MYADM
	TMPPE						LINC00152
	ADAM28						RAI14
	PAWR						S100A16
	ADAMTSL1						SUMF1
	CCDC160						FZD7
	ADGRE1						PDE11A
	PAX9						TCIRG1
	KRT16						CD59
	LMCD1						KCNMA1
	RASGRP3						DDR2
	RGMA						ARTN
	NEDD4L						CYB561A3
	MID2						TNFSF10
	PCDHB2						MFSD7
	XAF1						ISPD
	SPARC						SNED1
	GNG11						BCL2L1
	DHX58						TLCD2
	COL4A5						DIO2
	TTTY15						IL16
	DIRAS3						PLAC9
	CDH6						PDGFB
	OLFML2B						GPSM3
	MSRB3						TFCP2
	VGLL3						GDF10
	CA13						PIP5KL1
	SEMA3C						EPHB4
	KIAA1217						SLC15A3
	BEST4						MEG3
	TGFB3						ECE1
	PAPSS2						ITGA3
	ECI2						GPER1
	SLC12A2						CLTCL1
	NIPSNAP3A						CDKL2
	EHHADH						ARL15
	TRIM38						DIAPH3
	CD274						MAP10
	FAM92B						EVC
	SLIT3						KCNH1
	TNFRSF9						CASC10
	LACC1						PTGER4
	LOC100506100						DYX1C1
	NAALADL2						PLS3
	S100A13						SMAD7
	CD109						KCNN4
	SLC22A18						YAP1
	HOXB8						ADAMTSL5
	JUP						SAMD9L
	KCNJ2						LIMS1
	STK17A						MFAP4
	L3MBTL4						VCAN
	JADE2						IL4R
	AUNIP						PAWR
	LOXL4						CCNG1
	KRT86						TNFRSF10A
	AIFM2						FERMT2
	SAMD9L						HHAT
	USP45						TMEM217
	DKK1						GCHFR
	MUC20						GCNT1
	LONRF2						DNASE1L1
	CYR61						DSE
	SFN						PRR16
	SELENBP1						CHKB-AS1
	PKP2						FLI1
	LPP-AS2						ACTN4
	PLEKHG1						LRRC8E
	NEBL						APCDD1L-AS1
	ACSF2						PTX3
	ADGRG2						FKBP11
	SLC16A3						ADRB2
	HS3ST5						LOXL1-AS1
	SH3GL2						SPATA18
	FGF1						CYP1B1
	TTC9						PLAT
	SH3BP2						ADRA1B
	HIF1A						SDC4
	CCL26						TNFRSF11B
	MT1X						B4GALT1
	ARMC3						HSPA2
	DSG2						RARRES2
	SLFN5						NR3C2
	MTTP						ITGB3
	LOC100129461						CDH11
	PRTN3						ATP11B
	LRRC61						MIR22HG
	CCL2						ABLIM1
	MYLK						CTSO
	VTRNA1-3						SHISA9
	NKX2-1						DSTN
	COL8A1						SLC7A4
	FGGY						RBMS2
	SYTL5						ZBTB38
	ACVR1C						LOC646626
	CHKB-AS1						FBLN5
	GSAP						CCL28
	APOL1						PTGIS
	SDC2						NEDD9
	LINC00312						SLC12A8
	CHST2						DLG1
	PLOD2						KCTD10
	IL22RA1						TSPAN10
	FOS						TUBA1C
	SMIM3						CUL7
	NBPF3						CXCL6
	PDZRN3						FANK1
	PLAUR						PIWIL4
	ST3GAL1						SKIL
	CGA						DLGAP1-AS1
	NLRX1						TLR4
	ARSE						VEGFC
	MYOF						HHIP-AS1
	C4orf47						HOXB2
	C6orf165						FBXO32
	SOX9						GPR68
	ABCB1						SLC7A7
	SPINK2						F2RL1
	TWSG1						PKP2
	ALDH3A1						SERPINB6
	CCND2-AS1						HYI
	ABCC1						LOC400706
	UBD						LIMS2
	LNPEP						KIAA1217
	TP73						ADAMTS12
	FAM129A						MN1
	CAT						DES
	SYCE3						TBC1D2
	DMRTA2						VAMP5
	LANCL3						FOXL1
	JPH1						XAF1
	TNFAIP8L3						DLGAP1-AS2
	SFT2D2						MVP
	LIPG						TNFAIP2
	LTBP1						LATS2
	PLOD1						LPP
	GBE1						ENTPD7
	SERTAD4						PIEZO1
	ZFHX3						PTGR1
	EZR						STK17A
	SEL1L3						LINC00883
	RNF144B						CAV2
	PPP3CB-AS1						PBLD
	TRPM3						GXYLT2
	PARVA						TP53I3
	GFI1						MIR4435-2HG
	SWAP70						FIBCD1
	SERINC5						ME1
	CHAC2						SORBS2
	TNFRSF19						GLRX
	VIM						PYCARD
	CXCL3						IKBKE
	NELL2						FAM86FP
	HEY2						CDC42EP1
	CALCRL						AHNAK2
	GBP1						COL4A2
	HSBP1L1						HMGA2
	LINC00472						STXBP5-AS1
	SLFN11						IGIP
	PHEX						COMP
	FAHD2B						STK38L
	AXL						PTK7
	SPATA24						IFITM10
	SNORD114-1						MIATNB
	ABCC6P2						ZYX
	ARHGAP18						PDE1C
	CYB561A3						MAP4
	SPAG1						LBH
	ERRFI1						FZD5
	FRZB						NUAK1
	LOC730102						TRPV2
	TMEM217						LURAP1L
	KLHL13						SYTL2
	SLC44A3						FRMD6
	BNC2						TMEM35
	FSTL1						CACNA2D3
	ZBED5-AS1						VWA1
	DYRK1B						KRT81
	FRMD6						NKAIN2
	FABP7						OR7E14P
	HDHD3						ANKRD13A
	MFAP3L						NRSN2-AS1
	AMOT						DUSP1
	VCL						IL6ST
	PRRT3						HSPB2
	FBXL14						SEC14L2
	IL32						FKBP5
	ZNF436						CAPN2
	S100A11						TENM3
	CD99P1						MMP7
	FRAS1						CD44
	DTX3L						ATP13A2
	XKR8						NALCN
	PRR5L						SLC14A1
	RHOJ						CFLAR
	PLXND1						MXRA7
	ITGA3						KCNE4
	DIO2						TWIST2
	TOM1L1						C3orf52
	ADAP2						DNAJB4
	TMEM44						CREB3L2
	ADAM9						ADAM9
	IL17RC						RBCK1
	L3HYPDH						SLC38A9
	METTL7A						TPBG
	C1orf216						EOGT
	CD55						TNNC1
	GPX8						TSHZ3
	MCC						PRKG1
	RABL3						LAMC2
	ZMYM6NB						MINOS1P1
	CA12						AKAP12
	DHFR						IGFBP4
	CTNNB1						THBS3
	LOC401052						SCNN1A
	LMNTD2						CTTN
	CFAP43						ZNF135
	SORBS1						SFTA1P
	KCTD12						SNAI2
	SLC6A6						RIC1
	SMIM10L2A						WBSCR27
	FAM47E						ARHGAP23
	PACRG						PLEC
	LURAP1L						PPDPF
	CSF1						APOL1
	FAM65B						FUCA2
	SCARNA18						DNAJA4
	PPP1R13B						MATN3
	BAIAP2L1						HMCN1
	PFKFB3						GIPC2
	HLA-H						DHRS9
	EMX2						VASP
	FRMD3						C12orf75
	TMEM238						SSH3
	MFI2						CD151
	LYPD1						LSR
	MMP25-AS1						CLIC1
	KLHL2						MYO1E
	MYO1E						ACSF2
	MT2A						SEPT11
	IFNLR1						CD82
	MR1						NFKBIZ
	CTXN1						GLT8D2
	C1orf204						BAG3
	KANSL1-AS1						CITED2
	ERMAP						NABP1
	TSIX						HOXB9
	CA9						ELL2
	DIRC3						ACKR3
	PYROXD2						PICALM
	LOC101928841						TIMM23B
	CDC25A						HPS1
	IL13RA1						COL4A5
	ISOC1						KIF1C
	NT5DC1						NRG1
	EVA1C						SLC7A5
	KLC3						TWSG1
	TNNT1						CTSS
	SRPX						CCPG1
	KSR2						LPAR6
	PAPLN						PEAR1
	FBLN1						ACTG1
	SUMF1						GRAMD3
	RAB38						ATP10A
	ESCO2						SELPLG
	MARCH3						SYDE1
	C1S						ZNF763
	APOBEC3C						TNFRSF10C
	CARD16						LINC00982
	PROSER2						VEPH1
	HCLS1						MICALL1
	SCPEP1						ZG16B
	PRTFDC1						S1PR3
	PYGL						CYP27A1
	FZD1						MOCS2
	MYO1F						STEAP3
	EGR2						SLC2A1
	FAAP24						GALNT7
	AP2M1						SLFN5
	CLN6						EFNB2
	HS3ST3A1						G6PD
	C9orf116						LOC257396
	RDM1						PMS2P5
	EFR3A						NTM
	WBSCR17						NDUFS4
	HPSE						RAB23
	BDNF						EN1
	ART5						DRD4
	RBMS3						LNX1
	FAM160A1						RPL23AP82
	C2orf88						IL6
	LMLN						HACD1
	LRRC6						TIMP1
	LY96						IKBIP
	QPCT						ANXA6
	SLC44A5						EHD2
	BAG2						WNK4
	CENPW						FBLN1
	FBXO32						TMEM150A
	CCNE2						FAM129B
	LDLRAD4						PVR
	SLC16A12						DPYSL3
	CRYBG3						PRR5L
	AQP4						LCTL
	FAM86DP						CCDC152
	PCDH10						SNX24
	C10orf107						C5orf15
	SVIP						PIPOX
	HGD						PRRG4
	NFKBIZ						SRF
	ATP1A1						GPC4
	OPLAH						SNAP23
	AGTR1						SLC7A11
	POPDC3						F2R
	ERAP2						DDX60
	FOXD1						COL7A1
	TXLNB						IFITM2
	REP15						PSTPIP2
	ITGAV						KANK2
	NHSL1						MARCH4
	LOC728554						FER1L4
	NRP1						CHI3L2
	CNTNAP3B						LEPROT
	SOD3						LOC389641
	CCDC24						P4HA3
	GPI						PTPN14
	MAMDC2						FRAS1
	PON2						CASP4
	ERBB2						APOL6
	NPC2						VDR
	NT5DC3						PDLIM2
	MREG						ZNF789
	TNFRSF12A						OSBPL10
	RPS28						REEP5
	PARP14						SH3RF3-AS1
	NQO1						SNX18
	OSMR						TSPAN18
	HAS2						NFE2L3
	MDFIC						VIM
	MIR210HG						IFI35
	POLE4						DDAH1
	FAH						FKRP
	SERPINB6						GALNT16
	SEC14L2						EMILIN1
	FANCD2						NCOR2
	EGR3						FNDC3B
	RHPN1-AS1						GLS
	DENND2A						NRP1
	PICK1						MYL12B
	LSR						PKIB
	PCDH20						ADAMTS16
	FUCA2						FYCO1
	TMEM64						CAST
	BHLHE22						RRAS
	SSC5D						CPNE4
	CUEDC1						GPAM
	EFNB2						FBLIM1
	LOC101926964						ZDHHC20
	MDH1B						TNS1
	CCDC148						ANO6
	TOX						LOC102724927
	FKRP						ACTC1
	DHRS11						PLEKHA8P1
	C7orf49						NUTM2A-AS1
	CEP85L						JADE2
	SLC35F2						FADS3
	CLDN4						STARD13
	ADM						ARPC4
	SOD2						CXCL14
	DFFA						LYPD6B
	DDIT4L						CD2AP
	P3H2						ARHGAP18
	FOXN3-AS1						FUOM
	SPTLC3						LGALS8
	EIF4E3						DRAM1
	CEP126						NTNG1
	PDPN						MUC1
	EPHA4						STK10
	RNLS						LRRFIP1
	TMEM67						HIF1A
	MID1						FOXF2
	FZD6						CSF1
	TMEM109						LFNG
	FZD8						ULBP1
	TTC28						DNAJB12
	SH3TC2						ARHGAP22
	B4GALT1						NTN4
	SOCS3						SLC44A2
	ASF1B						C10orf32
	F8						RAB11FIP1
	SNCAIP						ATP10D
	ARAP3						DDB2
	MYL12B						FZD2
	GALNT7						LDB3
	B3GNT2						COTL1
	FGF18						TUFT1
	ITM2B						KLF7
	TCTEX1D2						GFPT2
	HSPA1A						CFI
	SLC27A6						KLHL4
	BCL3						TSTD3
	NRBP2						EVA1A
	HMGN3						RAB42
	TRIM5						DAB2
	SYNJ2						PFN1
	SLC15A2						PRKAG2
	EGF						EPHX4
	MGST1						TSPAN9
	TMX1						ZMYM6NB
	ZNF204P						LRP10
	UBE2H						TOR1A
	STAT3						LUZP1
	KIF18A						PPP1R13B
	DHRS12						NUDT15
	PCBD1						PCOLCE
	GALNT10						PSAT1
	TMEM221						DPCD
	GBP2						FAM114A1
	MMACHC						TMEM109
	PMEPA1						ESYT1
	PHACTR2						ACSS3
	NEMP2						MGAT4B
	SVBP						DGKA
	EMC3						NAGS
	CCDC8						UGCG
	CHRAC1						NREP
	ARL6IP5						STK24
	HPS1						SRPX
	MYBL2						EDEM1
	TERC						ARSA
	LINC00869						PERP
	GEM						FAM45B
	ZC3H12A						FAM129A
	UPP1						TMEM165
	PDK3						SMIM4
	KBTBD4						NADSYN1
	RASSF7						AIFM2
	DOCK7						LOC101929705
	C3orf58						TEX261
	ZNF385B						MARVELD1
	GLRX						ASMTL-AS1
	ST5						DUSP3
	CTNND2						LOC101928841
	ZNF503-AS2						MTHFD1L
	DDX60						DBN1
	SNUPN						RECK
	FOSL2						SSR3
	FEZ2						FBXL2
	NDRG1						STK38
	GPC4						TMOD3
	CASP6						OLFML2A
	TPI1						TK2
	TRIP13						FAM46B
	HDAC3						CNN3
	PRSS12						ZDHHC3
	IL1RAP						BAG2
	CHSY3						GLRX3
	SP100						KCNT2
	GLT8D2						ISLR
	EMP3						IFFO2
	SIX3						TRNT1
	TK1						CRIP1
	ACTN4						PALMD
	GLI4						ALCAM
	CDH11						SLC6A9
	FAM26E						MBNL1
	GSTK1						IRF1
	GJC2						PDE4D
	ZWINT						REXO2
	DUSP1						FHL3
	NDP						CYTL1
	E2F5						EPHB2
	ECE1						B3GNTL1
	ARHGEF4						ADM2
	CDC45						BHLHE40-AS1
	TSNAXIP1						SPOCK1
	CCDC28A						CAMK1
	ARHGAP26						ANXA11
	PRPS2						SSH1
	ARHGEF39						TSC22D2
	TUBA1C						ALDH4A1
	ADRB2						HLA-H
	TMEM14A						CAP1
	RIN2						LOC101929122
	COPZ2						THY1
	TFDP1						CHN1
	PLA2G16						RAB32
	IGFBP5						PTPRM
	RAB37						BACE2
	C4orf3						ZMAT3
	CCDC88B						TNIP1
	RHBDL2						TP53INP1
	PLCD3						AP3B1
	BTC						NHLRC1
	OLFML2A						DNAJC13
	TGFBR2						MAN2B2
	VPS13A						RPS27L
	TACR1						ERGIC1
	ETV6						PML
	DLG3						TMSB4X
	CAPS						SWAP70
	LOXL2						KIAA0754
	PLK2						CKAP4
	CEBPD						PRICKLE2
	GLI3						LIMA1
	TNFRSF1A						PTPRE
	MYO5C						EGF
	TMEM53						GCLM
	INADL						AZIN2
	TES						TBX3
	IL17RD						EHBP1L1
	RNF145						FGF5
	ACTB						DHRS3
	LRRC8D						VAMP3
	ARSA						STK17B
	CDC6						WBSCR17
	DPYD						OSMR
	SUCLG2						FXYD5
	RASIP1						EPDR1
	CD58						WIPI1
	IFT122						INTU
	MXRA7						CCNDBP1
	RBKS						TSEN2
	SMPDL3A						PTGIR
	WDR49						PURA
	CASP4						RBM3
	AP1S3						CD24
	PLBD2						CTNNB1
	PARK2						C15orf65
	MAML3						C17orf89
	C14orf79						PLP2
	ELOVL6						GALNT2
	FBXO25						ERBB2
	RRM2						AP2M1
	ADAMTSL5						ABHD8
	HLX						MOCOS
	RAB23						RAPH1
	PACSIN3						RASSF4
	CSRP2						NT5E
	FAM173B						MTHFD2
	TNIP1						PDIA3
	UBA3						GTF2H5
	FGF2						LOC401052
	TMEM100						PFDN1
	ARL4A						DSG2
	C1GALT1C1						SERPINF1
	ENC1						CCDC170
	POLR2L						SLC36A1
	PLSCR1						MAP3K5
	GRAMD3						CYBRD1
	SPACA6P						BOK
	RRAS2						GABRE
	GINM1						NKILA
	CLDND1						SMAGP
	PGAM1						ZBTB16
	IFT57						RASSF9
	HMGN2						NEDD4
	ACP2						NQO1
	MANEA						RANBP17
	KIAA0895						FAM83H
	TUBBP5						PKD2
	BST2						SLC26A2
	HS6ST1						FECH
	BRE						PHLDA2
	APITD1						ABCD1
	ZDHHC12						MAN2A1
	TENM2						LEPR
	PCTP						EFR3A
	SNX24						USP53
	PQLC3						BCL10
	MTFR2						TMEM144
	LINC00511						UNC5B
	CKMT1A						MCAM
	CCDC163P						VTI1A
	MAGT1						GATA3
	LRRC37A3						ITGB4
	PTGR1						LMNA
	ENO1-AS1						B4GALT7
	ADAMTS6						RPL22L1
	RSRC1						WWC2
	CYB561						ANO7
	KITLG						MSX1
	LCA5						OGFRL1
	ATG10						GEMIN7
	PRMT6						PARP4
	GACAT2						LASP1
	TRANK1						SLC2A4RG
	GRAMD1C						MDGA1
	G6PD						JUP
	MTCH2						PLAGL1
	CAV2						SH3BP5
	IFI6						TGFBR1
	S100A10						VAMP1
	NCBP2						MACF1
	ANLN						IL17RD
	TMEM189						AP3S1
	ST6GALNAC2						ANK1
	SOWAHA						SMTN
	ITPR1						NATD1
	EIF5AL1						RASA1
	HHAT						FHOD3
	PROCR						ITGAV
	PFDN1						USP12
	CD70						SSPN
	BRINP1						UBD
	SFXN5						BMP1
	HOXA4						CA13
	NRCAM						VAT1L
	DCBLD2						GALNT1
	STAP2						USB1
	PREP						RARRES3
	ST6GALNAC3						DPH3
	ZGPAT						LOC100507373
	ABTB2						KIAA1755
	CTSV						PLCB4
	C15orf52						TSC22D3
	CCDC176						EML1
	BIRC3						TMSB10
	LINC00959						DBNL
	GGT1						EDNRA
	HMGN3-AS1						CLIP1
	SYNC						TOM1L1
	NMNAT3						MORC4
	MRC2						OSTC
	TMEM38A						EDEM2
	GSTP1						AFAP1
	LYN						BMPR2
	SPOCK1						AP2S1
	ELF1						CHST2
	KTN1						VDAC1
	LEPROT						CPPED1
	TFRC						TACC1
	IFT22						ERBB2IP
	LHPP						MAP1B
	LINC01137						GINM1
	PBLD						CEP170B
	AKIP1						ZNFX1
	SLC9A3R1						SNTB2
	MAN2A1						C1RL
	TMEM168						NMI
	MFSD6						SLC39A13
	HES1						MCU
	RGAG1						HOXB7
	KLF9						EXT2
	PLEKHA8P1						RCAN3
	DMD						CCDC6
	KLHL5						AP4E1
	NOL3						ANXA4
	GALNT6						PGAM1
	CD151						RNF217
	BRI3BP						NXN
	LRRC8C						NPC2
	PDSS1						CLIC4
	NKAPP1						CMTM7
	GALNT16						PLXNA1
	GBP3						BAX
	LYPLA1						FOSL1
	HPRT1						SLC20A2
	FAM49B						SFRP2
	CYSTM1						KIAA1522
	PKM						ESD
	STON1						SMIM3
	TMCC1-AS1						TRIM44
	DHCR24						PDCD6IP
	FJX1						FLVCR2
	MND1						TRIP10
	PBDC1						SCN1B
	CCDC50						CDH2
	CMC4						RAP1GDS1
	FKBP1B						PPCS
	LOXL1						TNKS1BP1
	ZBTB38						SORT1
	PGLS						RASSF7
	C7orf73						MGC72080
	SMIM13						MID2
	AGPS						TPD52L1
	MCM10						NF2
	CA8						MTRNR2L2
	TRDMT1						ANKRD52
	GXYLT2						ZBTB11-AS1
	SUSD6						SIX1
	CCDC30						MT2A
	COL1A2						SFT2D2
	DLG1						CRACR2B
	TMEM17						TRIOBP
	LRIG1						RNF4
	MYD88						MAPK9
	TNPO1						HIPK3
	SDC1						PIGT
	PAM						LMAN1
	ANAPC16						ITM2B
	CCT5						TRIM38
	RPUSD3						PPAPDC1A
	REPS2						DHX29
	GULP1						F3
	TCF7L1						CLCF1
	HS3ST3B1						ERAP1
	SCD5						CERCAM
	WNT5A						ZNF365
	MORN2						MYBL1
	PPCS						FOXC1
	EFTUD2						PDLIM5
	FUT10						CAPZB
	FREM2						NPHP3
	INHBA						SHC1
	SEMA4F						CD99
	RGS14						SEL1L3
	GCNT2						FGF2
	HTR7P1						PTPN1
	RASSF8						SLC25A6
	CTSB						DEGS1
	LINC01184						ALDH1L2
	RDH10						UGP2
	SKIL						RHOG
	UMPS						GSAP
	IMMP2L						TMEM44
	CDKN2A						RRAS2
	KIF9						MYO1B
	HIVEP3						TPST2
	SENP3						NME4
	FBXO3						ZDHHC7
	HELLS						CCDC71
	ITGB8						LAMB1
	PSMD2						BID
	CYBRD1						ANO10
	HIPK3						ARHGAP10
	STAC						SLC38A7
	CEP19						ACOT1
	ACTN1						ARPC2
	PI4K2B						ERCC2
	ABRACL						INPP5F
	CD59						NPTN
	UNC5C						ANKLE2
	TKT						C1QTNF1
	POLR2H						ANXA5
	EP300-AS1						ITGA4
	PAK1						ACTA1
	KCNN4						RHOJ
	GSN						NAGPA
	TBL1XR1						MDM2
	NUP210						EVA1B
	LPIN3						NT5DC3
	HMCES						LOC729683
	PBK						REEP3
	NIT2						MGMT
	NABP1						ARAP3
	DNAJC22						PAM
	CNN3						FKBP1A
	MAN2B2						WFS1
	FNBP1L						ZNF185
	EPB41L2						SGMS2
	MVP						ALDH1A3
	NHS						PELO
	TMCC1						SPRYD7
	ANXA4						CALU
	ARHGAP27						AK4
	GPC6						SCX
	CLPTM1L						CADPS
	NUDT15						ACTR3
	CMTM3						TCF7
	NMRAL1						ATOX1
	SLC27A1						NRBF2
	IL4R						GTPBP8
	IRF1						POLR2L
	RPE						ATP5EP2
	MINOS1						GNG12
	ERAP1						HEXB
	TSHZ2						MFGE8
	ZDHHC2						CRIP2
	RAB28						PPM1M
	LINC00998						GSN
	APOL3						DTX3
	TMBIM4						MYO1D
	STX7						CMTM3
	TPM4						TNFRSF10B
	TRPS1						TTC1
	PGK1						GRIA1
	ASPH						IGF2R
	STEAP1						PKM
	SOCS5						SYNGR2
	KIRREL						GJC1
	PPM1N						HIGD1A
	RELB						TCN2
	DEPDC1B						IPW
	CTSO						PLOD1
	COQ2						ITGA7
	C3orf33						LAMC1
	ITGB5						GARS
	CXCL16						VSTM2L
	JUN						ATG10
	CLSTN2						TXNDC17
	PTPMT1						CCDC92
	FYTTD1						HSPA1A
	FAM69A						WDR11
	TRIM21						PVRL3
	MYLK-AS1						FZD6
	CAST						POMP
	JOSD2						GNAI2
	GTF2H5						FCHSD1
	HLA-A						GRIK5
	PLEKHA4						LHFPL2
	DENND5A						FAM21A
	TRAF3						THG1L
	HEBP2						FAM127A
	ALKBH3						TRAK2
	MTMR12						CDK2AP1
	TMEM242						PRDM16
	DDB2						SEPT8
	GLB1L						RPS6KA2
	LOC101928068						SGK223
	SACS						HSPB1
	COPRS						PPP4C
	EMP1						CDV3
	GMDS						ELK3
	MUC1						TXNRD1
	TLR4						UGGT2
	AKR1B1						AK3
	PHF10						UCHL1
	PSMB8-AS1						CPD
	DCUN1D1						CELSR1
	EXT2						FBXO3
	RAB20						RNF14
	PLAU						FAM21C
	LCTL						LHFP
	ASMTL-AS1						WDR41
	TADA3						KIFC3
	AREL1						TNFSF4
	WIPI1						PARP14
	AMOTL2						DHRS12
	CDKN2AIPNL						PLXNB2
	ADORA2B						PLIN3
	IFI44L						CXCL2
	AP5M1						NCLN
	PDIA5						GSTO1
	CAPZA2						MTCL1
	SRGAP3						ERMAP
	CTBS						MAP7
	NCAPH						KCTD15
	TXNDC17						LMAN2
	DPCD						PPP4R1
	SCRIB						RPS6
	PCSK5						CLTB
	MIR17HG						GALM
	LOC100129550						NACC2
	PPP1CB						PNPLA4
	CLU						TMEM47
	BEX5						PEX11G
	ACTG1						RCN1
	MOCS2						KIF13A
	USP53						FAM173B
	LRRIQ1						OAT
	TPD52						LDLRAP1
	MOB1A						DKK3
	FGFR1						RAD18
	GCLM						CNTNAP3
	SRR						LINC00472
	ELK3						CTDSPL
	CRISPLD1						SULF1
	SAV1						ALDH1B1
	THBS2						SIPA1L1
	KIAA0226						SLC25A30
	COMMD1						HHIP
	LMBR1						AP1S3
	PKIA						SACS
	RNF217						SGPL1
	ASB1						HDAC10
	ZFAT						EPS8L2
	FAM84A						SMG6
	ERBB2IP						STT3B
	EDEM1						TMEM43
	SKP2						ANGPT1
	LDHA						P3H3
	SMPD2						MSN
	PGM2L1						DIRC2
	MSRB2						IPO5
	MAT2B						CTSD
	MAP7D3						GPC6
	TTC26						ETHE1
	MTMR11						AIG1
	SERGEF						FAM20C
	CNKSR3						HIF1AN
	MAN2B1						ITPR3
	GJA1						CTSB
	ITIH5						TRPM4
	GINS4						PLGRKT
	HOMEZ						CLPTM1L
	TRAF3IP1						RHOA
	TRIM16						UBTD1
	ARPC4						P4HA1
	BPGM						ZFYVE21
	ZDHHC13						RPSAP58
	SLC25A30						CAPN1
	CRB2						TMEM200B
	PALLD						FARP1
	MRPL13						FIBIN
	GMNN						ULK4
	GTF2H4						UPP1
	SYTL4						SELENBP1
	TRIM59						TMEM115
	MYH9						LACE1
	DEPTOR						SORBS1
	BRK1						EMP1
	PUF60						TPT1
	DOK5						LRRFIP2
	SLC38A6						CCDC3
	LOC100507002						HOMER2
	NPHP1						LIMK2
	KIAA1804						REC8
	PLK4						TMX3
	IFI35						TOM1L2
	TMSB10						NDUFAF2
	ZDHHC14						HINT1
	CDK2AP1						TBC1D9B
	SPATA20						DIXDC1
	POLQ						C9orf116
	TBCCD1						PABPC4
	FNDC4						CTSA
	UTP23						TMEM2
	N6AMT1						PSMG4
	LDLRAP1						ANXA2R
	DPY19L4						FOSB
	SOX21						RPS14P3
	CPD						TGOLN2
	CD99						DCUN1D3
	NDUFB4						GNS
	XK						YBX3
	MYL5						ITPRIPL2
	RBBP7						DLGAP4
	PDIA4						STX7
	MRPL33						IPP
	NUAK2						MRAS
	SH3PXD2B						GNA12
	SCARNA9						CDKN2AIPNL
	VASN						MSRB1
	AGBL5						CHPF2
	ENPP2						TMEM17
	AIG1						SIL1
	MRPL47						UBE3C
	RP2						STAT5A
	SRGN						COL10A1
	ZNF35						KIF9
	GSTZ1						PIK3CD
	FAM46C						NEK6
	MIF4GD						FAM101B
	SHISA2						KIAA0196
	LRFN3						CHD3
	PTPRJ						LDLR
	VCAN						LRIG3
	PPP1R2						ACOT9
	CCNC						NISCH
	RMDN2						SELT
	FKBP9						SMYD2
	SQSTM1						NEK7
	PFKP						FHOD1
	ZBTB11-AS1						TMBIM1
	PDIA6						ACOX3
	ORC1						SH3BGRL
	TP53INP1						CCDC102A
	TMEM127						KATNAL1
	SLIRP						PRNP
	ATP6V0E1						ZSWIM6
	MEX3D						ELOVL1
	STON2						PFKP
	TMEM107						PCGF5
	DCLRE1A						UBE2Z
	PIGT						SLC7A1
	COX16						THOC7
	JHDM1D-AS1						ABCC1
	PGRMC1						FCGRT
	FBXW4						KLF6
	DEPDC1						TLDC1
	PHOSPHO2						SLC12A4
	CHURC1						GOPC
	CENPK						PTEN
	AEBP2						HPS6
	BMPR1A						ITPRIP
	EHD2						LRP1
	XXYLT1						AGPAT3
	DNASE1L1						PQLC3
	LGALS3						NIT2
	SOX21-AS1						RPL14
	IMPA1						TBC1D2B
	DOCK9						NECAP2
	ISY1						ADA
	PLD1						FSCN1
	RREB1						NFE2L1
	BMPR1B						SQSTM1
	TLE6						MGAT1
	DBF4B						CD200
	LGALS3BP						PIN4P1
	PFKFB4						LMLN
	PTCD2						MAP3K6
	PRKD3						ADAMTS2
	PSMC3						MROH1
	GS1-259H13.2						TLN1
	HMMR						ZDBF2
	ALDH3B1						TSKU
	RCC1						RPL23AP53
	SH3BP5						MTG1
	UCHL1						CMKLR1
	BCL2L12						PVRL2
	FUT11						DDX60L
	TGIF1						PXN
	FLNB						ACLY
	RHOG						MAP1A
	PKIB						ODF2L
	FDXR						FAM86DP
	DYNLL2						IRS1
	PAIP2						EBPL
	COL9A2						CTNNA1
	DKK3						BCL7C
	ABCC4						PCGF6
	MPP6						CMTM6
	RWDD2A						UROS
	SHMT1						MSH3
	VPS26A						CORO1C
	ECHS1						TNFAIP8
	UBLCP1						PDE5A
	NUDT16						PRICKLE1
	TAB2						SH3RF1
	NAT14						EXT1
	FAM172A						AAGAB
	PVT1						ENOSF1
	LIMCH1						PABPC1L
	EXO1						ERCC8
	APOL6						ABHD14B
	HLA-B						TSLP
	THY1						TNS3
	DBNDD1						TMED9
	LHFP						LOC100288911
	WDHD1						SLC9A7
	HOMER2						ZMIZ2
	HPCAL1						COL6A2
	WDR1						P3H1
	JAGN1						TCTN3
	LOX						TMEFF2
	PNMA1						FAM210B
	IKBKB						RTN4
	DCTN6						DOK1
	SDHAF4						GTF2F2
	KCNK1						NCS1
	NME3						PLEKHG2
	MCM9						YWHAB
	KRCC1						PPP2R3A
	HIGD1A						COL13A1
	MARCH2						ZNF793
	RYK						SNX7
	UBE2J1						RUSC2
	CEP55						SFRP1
	ABCF2						PCSK9
	DTX2						EPG5
	MCM4						WBP1L
	NCALD						RAB27A
	ELOVL1						SRXN1
	THBS3						TFCP2L1
	ZNF561-AS1						ADARB1
	ALDH3A2						DTX3L
	GTF3A						KIAA0825
	TAF1B						PLXNA3
	PDK1						TRAM1
	ZNF134						GEN1
	DDO						TRAPPC2L
	REEP5						FGFR1
	NCAPG2						BOLA3
	HRAS						EIF2AK4
	SHKBP1						NT5DC1
	LAMP2						UXS1
	ICMT						PYROXD2
	ALDH1A3						APOM
	SSX2IP						ACTG1P20
	KCNJ8						HUS1
	ARPC1B						RWDD2A
	AMIGO2						C19orf66
	LMAN2						RGS10
	MPP1						TOR1B
	ESYT2						CCSER2
	RAB32						DIMT1
	DCAKD						TMEM56
	CHAF1B						TSPO
	GTDC1						C1GALT1C1
	ATP6V0E2-AS1						OSTF1
	FAM174A						DOCK9
	IFT88						CDH6
	HSD17B4						SPAG4
	NMI						SLC39A14
	NUP50-AS1						PON2
	SPIDR						PDCD5
	SUCLA2						SH3D19
	SLC12A9						NBR2
	AGO1						ITSN1
	SNX3						MBOAT7
	TRIM47						PPP3CB
	UPRT						ECHS1
	HMGN5						EZR
	FAM126A						FCHO2
	GAPDH						MBNL2
	SLC16A1						RARA-AS1
	HDAC1						ZBTB8OS
	SNX18						DYNLL1
	PHLDA1						EGR2
	SMIM4						SFT2D1
	CYP46A1						TBC1D19
	RSPH3						TIGD6
	HHLA3						CAPZA1
	TDP2						LRP12
	NDUFS6						TSPAN17
	PLEKHB1						RRM2B
	EFEMP1						UBE2H
	CRLF3						SNUPN
	PIGX						SLC25A24
	IGFLR1						RIPK1
	TBC1D4						SLC25A15
	BBS12						TVP23B
	HMGN4						SPACA6P
	NIPAL3						EEF1A1
	ZBTB20						STX1B
	SMC4						NDN
	SLC2A4RG						MSC-AS1
	SAP30						TMEM159
	MSI2						WARS
	PCYT1B						PTPN21
	SYPL1						HIVEP3
	ISCA2						TPGS2
	PPP2R3A						AP1S2
	NDUFB2						NUFIP1
	RALBP1						MRVI1
	FBXL3						DYRK1B
	RFT1						ANKFY1
	EDARADD						GALNS
	SPEF2						SLC35D1
	OAZ1						CCND2
	STPG1						IAH1
	BNIP3						PDIA5
	HOXB5						ATP2C1
	PLEC						ZHX3
	CHPT1						HYAL2
	FERMT2						SLC16A4
	RAB31						TP53RK
	KAZALD1						PLCE1
	KCTD9						PTTG1IP
	MRPL3						PGAP3
	COPG2						PPP1R14A
	ATP6V0E2						CMTM8
	LINC00346						METTL25
	DUSP10						TEAD3
	ARRDC3						GDF15
	CENPH						LTBP3
	NDUFB1						CTIF
	MCCC2						STK25
	PRDX3						RCAN1
	NEXN						MDK
	MLF1						HDAC7
	STK3						FLJ44635
	MKNK2						SGSH
	SNX7						LAMB2
	GDPD2						DOPEY2
	COMMD10						NOP16
	GEMIN2						FBN2
	PLEKHF2						ACTR2
	PLS1						BBS12
	ABHD11						PRDX6
	FZD5						FAM84B
	ACADSB						MICB
	DTWD2						LAMP1
	PPP4R1						PPIB
	DAP						ELF1
	ATP13A2						FEZ2
	BCAR3						SOCS3
	TRADD						PSAP
	WWC1						MINPP1
	COX17						PHTF1
	FAM76A						C3orf14
	HCFC1R1						FAT1
	ABCF3						RAP1B
	DR1						CERS2
	PFN1						KCNG1
	HRSP12						BECN1
	ZDHHC20						RRBP1
	MANSC1						LIMK1
	GLO1						DCTN1
	PGD						NHS
	NSMAF						ARL4A
	GABRE						BVES
	CAPZB						POLD4
	MMS22L						CARD10
	BARD1						RPL28
	TANK						NT5DC2
	GRHL1						DOCK1
	ANO6						FTH1
	CDC42SE2						PHAX
	KPNA1						SERAC1
	MSRA						LZTS2
	C10orf10						SLC9A1
	EFHC1						COMMD1
	ANTXR1						PLXND1
	ACTG2						PPME1
	DLGAP5						TPI1
	KCTD18						BCAT1
	TRIM2						BCL3
	FBXL4						MFI2
	ANKRD40						ATP6V0E1
	MAPKAP1						APBB2
	FAM45A						TAPBP
	PLEKHA2						GTF3C6
	PSD3						AP5B1
	CCZ1B						ZNF544
	YEATS2						BNIP3
	PRMT3						ACTR1A
	RBPMS2						PRSS35
	OBFC1						WBP4
	RAP1B						ANXA7
	PSMA1						ADAM10
	GLA						KIAA1279
	HSPA4L						WSB2
	TYMS						ZNF470
	MED11						NSA2
	PGAP2						RALBP1
	ERI1						MAGT1
	PARP3						HGSNAT
	ERCC8						PLK3
	OARD1						GYS1
	SNRPD3						ALKBH6
	EPHB4						NSD1
	OSTM1						OXSR1
	BRCA1						PDCD4
	NGFRAP1						NUDT19
	CCDC146						TBC1D4
	RUFY1						DDT
	AMMECR1						CAPNS1
	RNF130						LPCAT3
	DMTN						MICU2
	RB1CC1						MED4
	BHLHE40						PPP1R18
	UBE3C						TEAD1
[truncated: 1,626 more rows]
